# Supplementary material for: Unraveling the Ancient Introgression History of Xanthoceras (Sapindaceae): Insights from Phylogenomic Analysis
Source: Int J Mol Sci. 2025 Feb 13;26(4):1581. doi: 10.3390/ijms26041581 (PMC11855356; doi:10.3390/ijms26041581)
Supplement: Supplementary file 1 [file ijms-26-01581-s001.zip]

Archive with 30 entries (30 files):
- Table_S1.xlsx
- __MACOSX/._Table_S1.xlsx
- Table_S2.xlsx
- __MACOSX/._Table_S2.xlsx
- Table_S3.xlsx
- __MACOSX/._Table_S3.xlsx
- Table_S4.xlsx
- __MACOSX/._Table_S4.xlsx
- Figure_S9.pdf
- __MACOSX/._Figure_S9.pdf
- Figure_S10.pdf
- __MACOSX/._Figure_S10.pdf
- Figure_S11.jpg
- __MACOSX/._Figure_S11.jpg
- Figure_S8.pdf
- __MACOSX/._Figure_S8.pdf
- Figure_S7.pdf
- __MACOSX/._Figure_S7.pdf
- Figure_S6.pdf
- __MACOSX/._Figure_S6.pdf
- Figure_S5.jpg
- __MACOSX/._Figure_S5.jpg
- Figure_S4.jpg
- __MACOSX/._Figure_S4.jpg
- Figure_S3.pdf
- __MACOSX/._Figure_S3.pdf
- Figure_S2.jpg
- __MACOSX/._Figure_S2.jpg
- Figure_S1.jpg
- __MACOSX/._Figure_S1.jpg
