# Supplementary material for: Unraveling the Ancient Introgression History of Xanthoceras (Sapindaceae): Insights from Phylogenomic Analysis
Source: Int J Mol Sci. 2025 Feb 13;26(4):1581. doi: 10.3390/ijms26041581 (PMC11855356; doi:10.3390/ijms26041581)
Supplement: Supplementary file 1 [file ijms-26-01581-s001.zip › Table_S1.xlsx]

## Sheet: Sheet1
Family	Species	Number of raw reads	Size of data (GB)	Number of transcripts (after redundancy reduction)	N50 of transcripts (bp)	BUSCO (%)	Accept number of NCBI-SRA	Transcriptome SRA reference
Sapindaceae	Acer buergerianum	67252462	6.7	44226	1572	79.1	SRR12489395	Ploidy level enhances the photosynthetic capacity of a tetraploid variety of Acer buergerianum Miq.
Sapindaceae	Acer negundo	31219489	7.8	41283	1776	66.9	SRR17316635	Profiling genome-wide methylation in two maples: fine-scale approaches to detection with nanopore technology.
Sapindaceae	Acer palmatum	25698982	7.7	59266	1703	55.7	SRR21205447	Transcriptome profiling provides insights into leaf color changes in two Acer palmatum genotypes
Sapindaceae	Acer pictum subsp. mono	25007681	7.5	140691	546	54.9	SRR21412921	Regulatory mechanisms and metabolic changes of miRNA during leaf color change in the bud mutation branches of Acer pictum subsp. Mono
Sapindaceae	Acer platanoides	30827389	9.2	96011	461	45.6	SRR12606279	Comparing de novo transcriptome assembly tools in di- and autotetraploid non-model plant species
Sapindaceae	Acer pseudosieboldianum	21073426	6.3	67744	1527	50.5	SRR17978945	De novo transcriptome revealed genes involved in anthocyanin biosynthesis, transport, and regulation in a mutant of Acer pseudosieboldianum
Sapindaceae	Acer rubrum	25000033	7.5	71060	1506	64.3	SRR13447847	A complex regulatory network underlies de novo root regeneration in red maple (Acer rubrum)
Sapindaceae	Acer saccharum	18404584	2.8	39491	1544	60.9	SRR17316432	Strategies of tolerance reflected in two North American maple genomes
Sapindaceae	Acer truncatum	23054719	6.9	46752	1807	64.7	SRR10097462	Genome-Wide Identification and Analysis of the WRKY Gene Family and Cold Stress Response in Acer truncatum
Sapindaceae	Aesculus chinensis	17955119	5.4	65962	1526	67.5	SRR8073717	null
Sapindaceae	Aesculus pavia	16311340	2.9	130010	412	26.7	ERR2040474	One thousand plant transcriptomes and the phylogenomics of green plants
Sapindaceae	Dimocarpus longan	13914794	4.2	35191	1825	75.9	SRR15367959	Comparative Analysis of the MADS-Box Genes Revealed Their Potential Functions for Flower and Fruit Development in Longan (Dimocarpus longan)
Sapindaceae	Dimocarpus longan	40400661	12.1	183723	1147	46.2	SRR18900563	Integrative mRNA and Long Noncoding RNA Analysis Reveals the Regulatory Network of Floral Bud Induction in Longan (Dimocarpus longan Lour.)
Sapindaceae	Dipteronia dyeriana	26310305	5.3	46137	1810	63.2	SRR2127991	Transcriptome Sequencing and Development of Genic SSR Markers of an Endangered Chinese Endemic Genus Dipteronia Oliver (Aceraceae)
Sapindaceae	Dipteronia sinensis	20307716	4.1	45892	1658	65.8	SRR2127986	Transcriptome Sequencing and Development of Genic SSR Markers of an Endangered Chinese Endemic Genus Dipteronia Oliver (Aceraceae)
Sapindaceae	Dodonaea viscosa	19660436	3.9	42480	1725	61.3	SRR1914338	Transcriptome sequencing, annotation and polymorphism detection in the hop bush, Dodonaea viscosa
Sapindaceae	Dodonaea viscosa	18281953	3.7	44698	1450	56.7	SRR1914333	Transcriptome sequencing, annotation and polymorphism detection in the hop bush, Dodonaea viscosa
Sapindaceae	Matayba domingensis	34823376	10.4	197344	664	55.1	SRR19237481	Comparative transcriptomics of tropical woody plants supports fast and furious strategy along the leaf economics spectrum in lianas
Sapindaceae	Handeliodendron bodinieri	110455486	11	59602	1538	80.0	SRR15309456	Transcriptome Profile Analysis Reveals the Regulation Mechanism of Stamen Abortion in Handeliodendron bodinieri
Sapindaceae	Handeliodendron bodinieri	110290476	11	63915	1410	68.9	SRR15309468	Transcriptome Profile Analysis Reveals the Regulation Mechanism of Stamen Abortion in Handeliodendron bodinieri
Sapindaceae	Koelreuteria bipinnata	21368204	4.3	36622	2054	64.7	SRR5082625	De novo assembly of Koelreuteria transcriptome and analysis of major gene related to leaf etiolation
Sapindaceae	Koelreuteria paniculata	20236587	6.1	46349	1897	54.1	SRR19848272	Identification and Validation of Reliable Reference Genes for Gene Expression Studies in Koelreuteria paniculata
Sapindaceae	Lepisanthes fruticosa	30337940	9.1	65496	1362	62.4	SRR8469443	antioxidant Activity and Phytochemical Content of Fresh andFreeze-Dried Lepisanthes fruticosa Fruits at Different Maturity Stages
Sapindaceae	Litchi chinensis	19717227	5.9	47057	1718	60.7	SRR21707713	Metabolite and Transcriptome Profiles of Proanthocyanidin Biosynthesis in the Development of Litchi Fruit
Sapindaceae	Litchi chinensis	22575792	6.8	42069	1692	57.6	SRR22428096	Transcriptomics‐based analysis of the causes of “sugar receding” in ‘Feizixiao’ Litchi (Litchi chinensis Sonn.) pulp
Sapindaceae	Nephelium lappaceum	19237551	5.8	46137	1801	55.2	SRR14560233	Rambutan genome revealed gene networks for spine formation and aril development
Sapindaceae	Nephelium lappaceum	25301358	7.6	46761	1931	64.0	SRR14560276	Rambutan genome revealed gene networks for spine formation and aril development
Sapindaceae	Paullinia pinnata	28605204	8.6	118472	892	57.0	SRR19237479	Comparative transcriptomics of tropical woody plants supports fast and furious strategy along the leaf economics spectrum in lianas
Sapindaceae	Sapindus saponaria	35196207	10.6	75469	1494	67.5	SRR18600394	Metabolome and Transcriptome Analysis Reveals the Transcriptional Regulatory Mechanism of Triterpenoid Saponin Biosynthesis in Soapberry (Sapindus mukorossi Gaertn.)
Sapindaceae	Sapindus saponaria	16747920	5	43959	1451	60.4	SRR18600395	Metabolome and Transcriptome Analysis Reveals the Transcriptional Regulatory Mechanism of Triterpenoid Saponin Biosynthesis in Soapberry (Sapindus mukorossi Gaertn.)
Sapindaceae	Xanthoceras sorbifolium	21370781	6.4	36605	1929	69.8	SRR15696770	null
Sapindaceae	Xanthoceras sorbifolium	21227802	6.4	41101	1977	64.5	SRR22669217	Genome‐Wide Identification and Expression Analysis of the KCS Gene Family in Yellow Horn Reveal heir Putative Function on Abiotic Stress Responses and Wax Accumulation
Sapindaceae	Xanthoceras sorbifolium	33050146	9.9	74948	1170	62.8	SRR14470652	Transcriptome-based mining and expression profiling of low-Nitrogen-responsive transcription factors in yellowhorn (Xanthoceras sorbifolia Bunge)
Nitrariaceae	Nitraria sibirica	54802863	13.7	43403	503	13.7	SRR5585869	Comprehensive transcriptome and metabolome profiling reveal metabolic mechanisms of Nitraria sibirica Pall. to salt stress
Kirkiaceae	Kirkia wilmsii	19907653	3.6	49635	778	41.1	ERR2040467	One thousand plant transcriptomes and the phylogenomics of green plants
Burseraceae	Boswellia sacra	12486410	2.2	51259	962	49.5	ERR2040466	One thousand plant transcriptomes and the phylogenomics of green plants
Anacardiaceae	Mangifera indica	40531012	12.2	50536	1083	59.1	SRR8449848	Comparative Proteomic Analysis on Fruit Ripening Processes in Two Varieties of Tropical Mango (Mangifera indica)
Simaroubaceae	Ailanthus altissimus	17387661	3.1	77838	665	35.8	ERR2040477	One thousand plant transcriptomes and the phylogenomics of green plants
Meliaceae	Cedrela odorata	150329597	30.4	64206	905	43.8	SRR7505213	Genomic Resources for Phylogenetics, Species Delimitation, and Geographic Localization of Neotropical Tree Species Cedrela odorata L. (Meliaceae)
Rutaceae	Zanthoxylum bungeanum	22497289	4.5	58209	838	54.0	SRR5383549	Comparative Transcriptome Analysis and Expression of Genes Reveal the Biosynthesis and Accumulation Patterns of Key Flavonoids in Different Varieties of Zanthoxylum bungeanum Leaves
Malvaceae	Gossypium hirsutum	24531107	7.4	109942	1398	77.4	SRR8156069	Transcriptome Analyses on Compound Material Regulating Saline Stress and Alkaline Stress on Cotton

## Sheet: Sheet2
412
461
503
546
664
665
778
838
892
905
962
1083
1147
1170
1362
1398
1410
1450
1451
1494
1506
1526
1527
1538
1544
1572
1658
1692
1703
1718
1725
1776
1801
1807
1810
1825
1897
1929
1931
1977
2054
