# Supplementary material for: Unraveling the Ancient Introgression History of Xanthoceras (Sapindaceae): Insights from Phylogenomic Analysis
Source: Int J Mol Sci. 2025 Feb 13;26(4):1581. doi: 10.3390/ijms26041581 (PMC11855356; doi:10.3390/ijms26041581)
Supplement: Supplementary file 1 [file ijms-26-01581-s001.zip › Table_S2.xlsx]

## Sheet: Sheet1
Genus	Species	Voucher	ENA Accession Number
Acer	campestre	Fay 407 (K)	ERX4839581
Aesculus	pavia	NULL	ERX2099531
Alatococcus	siqueirae	Folli 1761 (K)	ERX4841042
Alectryon	carinatum	Munzinger 6743 (NOU)	ERX4839637
Allophylastrum	frutescens	Herrera 1067 (K)	ERX4841053
Allophylus	sp	Buerki 367 (G)	ERX4890373
Amesiodendron	chinense	Buerki 117 (BM)	ERX4839809
Aporrhiza	paniculata	Staford 172 (BM)	ERX4839816
Arfeuillea	arborescens	Chase 2122 (K)	ERX4839547
Arytera	litoralis	Chase 2123 (K)	ERX4840971
Arytera	lepidota	Munzinger 6705 (MPU)	ERX4841075
Arytera	arcuata	Munzinger 6728 (NOU)	ERX4841076
Atalaya	capensis	Chase 6585 (K)	ERX4839574
Athyana	weinmannifolia	Pennington 17581 (K)	ERX4815078
Averrhoidium	gardnerianum	Adeyemi 35 (LUH)	ERX4839626
Beguea	apetala	Buerki 149 (G)	ERX4839834
Billia	hippocastanum	Callmander 908 (G)	ERX4840992
Blighia	sapida	Chase 2124 (K)	ERX4839548
Blighiopsis	pseudostipularis	Troupin 7717 (BM)	ERX4841043
Blomia	prisca	Martinez 30160 (BM)	ERX4839811
Boniodendron	parviflorum	Ford 291 (K)	ERX4841044
Bridgesia	incisifolia	Killip & Pisano 39778 (K)	ERX4839566
Camptolepis	ramiflora	Gautier 4373 (G)	ERX4841045
Castanospora	alphandi	Hartley & Hyland 15106 (K)	ERX4839812
Cnesmocarpon	dasyantha	Forbes s.n. (BM)	ERX4839813
Conchopetalum	brachysepalum	Randriamampionona 637 (MO)	ERX4839814
Cubilia	cubili	Chase 2125 (K)	ERX4839549
Cupania	rubiginosa	Mori 8868 (NY)	ERX4815061
Cupaniopsis	anacardioides	Chase 217 (NCU)	ERX4815089
Cupaniopsis	macropetala	Arifiani 1227 (MO)	ERX4839842
Cupaniopsis	flagelliformis	Gray 9642 (CNS)	ERX4839844
Cupaniopsis	squamosa	Brass 13801 (BM)	ERX4841060
Cupaniopsis	trigonocarpa	Veillon 7200 (L)	ERX4841068
Deinbollia	pinnata	Adeyemi 26 (LUH)	ERX4839625
Delavaya	yunnanensis	Forrest 20682 (K)	ERX4839569
Diatenopteryx	sorbifolia	Tressens 3504 (K)	ERX4815059
Dictyoneura	obtusa	Polak 1233 (BM)	ERX4839838
Dilodendron	costaricense	Galdames 5516 (BM)	ERX4839815
Dimocarpus	longan	Buerki 113 (G)	ERX4839833
Dimocarpus	sp	Buerki 356 (G)	ERX4890372
Diploglottis	campbellii	Chase 2048 (K)	ERX4839542
Diplopeltis	huegelii	Arbo 2635 (K)	ERX4841049
Dipteronia	sinensis	Chase 19988 (K)	ERX4815083
Distichostemon	dodecarpus	NULL	ERR7619976
Dodonaea	viscosa	Strijk s.n. (REU)	SRX4321615
Elattostachys	falcata	Buerki 176 (G)	ERX4839634
Eriocoelum	rubiginosum	Chase 1350 (K)	ERX4890363
Euchorium	cubense	Ekman 18678 (K)	ERX4841046
Euphoria	malaiensis	Friedmann 3369 (K)	ERX4839820
Euphorianthus	longifolius	Chase 2126 (K)	ERX4840972
Eurycorymbus	cavaleriei	Chase 2127 (K)	ERX4839550
Exothea	paniculata	Swnowden 1669 (BM)	ERX4841067
Filicium	decipiens	Chase 2128 (K)	ERX4839551
Ganophyllum	falcatum	Chase 2129 (K)	ERX4839552
Gereaua	perrieri	Rakotomalaza 1165 (MO)	ERX4841047
Glenniea	africanus	Adeyemi 20 (LUH)	ERX4839621
Gongrodiscus	sp	Callmander 896 (G)	ERX4890384
Guindilia	trinervis	Chase 802 (K)	ERX4839540
Guioa	rhoifolia	Buerki 160 (G)	ERX4840993
Handeliodendron	bodinieri	Steward & Cheo 498 (BM)	ERX4839817
Haplocoelopsis	africana	Dale 3820 (BM)	ERX4839818
Haplocoelum	inopleum	Kassner 287 (BM)	ERX4839819
Harpullia	sp	Buerki 164 (G)	ERX4890369
Hippobromus	pauciflorus	Maurin 1551 (BNRH)	ERX4839847
Hirania	rosea	Kuchar 17237 (K)	ERX4841048
Hornea	mauritiana	Maxwell 12-105 (L)	ERX4841072
Houssayanthus	fiebrigii	NULL	ERR5034701
Hypelate	trifoliata	Visaya 94 (K)	ERX4839835
Jagera	serrata	Chase 2130 (K)	ERX4839553
Koelreuteria	paniculata	Chase 115 (NCU)	ERX4839598
Laccodiscus	ferrugineus	Talbot 415 (K)	ERX4839829
Lecaniodiscus	cupanioides	Ameka 221 (GC)	ERX4839628
Lepiderema	punctulata	Ford 4264 (L)	ERX4839839
Lepiderema	ixiocarpa	Jensen 883 (L)	ERX4841071
Lepidopetalum	sp	Buerki 366 (G)	ERX4890385
Lepisanthes	ramiflora	Buerki 324 (G)	ERX4840994
Litchi	chinensis	Chase 2131 (K)	ERX4839554
Llagunoa	nitida	Penningron 17552 (K)	ERX4815077
Lophostigma	plumosum	Brooke 5060A (BM)	ERX4839821
Loxodiscus	coriaceus	Bradford 1136 (K)	ERX4815087
Macphersonia	cauliflora	Rakotovao 3607 (MO)	ERX4841050
Magonia	pubescens	Mori 16966 (NY)	ERX4815063
Majidea	zanguebarica	Verdcourt 2128 (K)	ERX4815062
Matayba	tenax	Chase 2132 (K)	ERX4890364
Melicoccus	bijugatus	Ogu s.n. (FHI)	ERX4839623
Mischarytera	lautereriana	Gray 4850 (K)	ERX4839822
Mischocarpus	pyriformis	Chase 2059 (K)	ERX4839543
Molinaea	sessilifolia	Ravelonarivo 1784 (MO)	ERX4841059
Neotina	coursii	NULL	ERX5039653
Nephelium	lappaceum	Buerki 347 (G)	ERX4839640
Otonephelium	stipulaceum	Hassan Flora Project 2848 (K)	ERX4841051
Pancovia	bijuga	Juillick s.n. (FHI)	ERX4840991
Pappea	capensis	Ohaeri s.n. (LUH)	ERX4839624
Paranephelium	xestophyllum	Buerki 345 (G)	ERX4839641
Paullinia	pinnata	Buerki 351 (G)	ERX4839831
Pavieasia	anamensis	Cuong 415 (L)	ERX4839841
Pentascyphus	thyrsiflorus	Nee 42461 (K)	ERX4841052
Placodiscus	turbinatus	Mann 2239 (K)	ERX4841063
Plagioscyphus	jumellei	Buerki 146 (G)	ERX4841061
Podonephelium	homei	Chase 2192 (K)	ERX4839544
Pometia	pinnata	Odewo s.n. (FHI)	ERX4839622
Pseudima	frutescens	Lima 812 (K)	ERX4839808
Pseudopteris	decipiens	Kakazomannjary 12529-SF (K)	ERX4815060
Radlkofera	calodendron	Adeyemi 30 (LUH)	ERX4839627
Rhysotoechia	robertsonii	Gray 5134 (K)	ERX4839823
Rhysotoechia	flavescens	Gray 4521 (K)	ERX4841054
Sapindus	saponaria	Chase 2136 (K)	ERX4839555
Sarcopteryx	squamosa	MacKee 20428 (L)	ERX4841069
Sarcotoechia	cuneata	Gray 2798 (K)	ERX4839824
Serjania	communis	Chase 2138 (K)	ERX4839556
Sisyrolepis	muricata	Kerr 2187 (K)	ERX4841055
Smelophyllum	capense	NULL	ERX4839602
Stadmannia	oppositifolia	Page 41 (MAU)	ERX4840983
Stocksia	brahuica	Popov 231 (BM)	ERX4841056
Storthocalyx	chryseus	Callmander 918 (G)	ERX4839832
Synima	cordieri	Gray 9624 (K)	ERX4839636
Talisia	nervosa	Pennington 628 (K)	ERX4839559
Thinouia	myriantha	Philipson 2197 (BM)	ERX4839825
Thouinia	acuminata	Liston 633-2 (NY)	ERX4839568
Thouinidium	decandrum	Monro 1960 (BM)	ERX4839826
Tina	tamatavensis	Buerki 140 (G)	ERX4841057
Toechima	erythrocarpum	Gray 9084 (K)	ERX4839830
Toulicia	reticulata	Pennington 16988 (K)	ERX4841062
Trigonachras	postardanjeisin	Buerki 338 (G)	ERX4840995
Tripterodendron	filicifolium	Glaziou 11822 (P)	ERX4841058
Tristira	triptera	Chase 2139 (K)	ERX4839557
Tristiropsis	sp	Munzinger 6926 (NOU)	ERX4890370
Tsingya	bemarana	Leandri 1969 (K)	ERX4841064
Ungnadia	speciosa	Chase 2854 (K)	ERX4839565
Urvillea	ulmacea	Rolando Tn Ohiz 1660 (BM)	ERX4839827
Vouarana	guianensis	Pennington & Zamora 604 (K)	ERX4839541
Xanthoceras	sorbifolium	Maurin 4384 (K)	ERX4839943
Xerospermum	noronhianum	Chase 2140 (K)	ERX4839558
Zanha	golungensis	Nascimento 624 (BM)	ERX4839828
Zollingeria	borneensis	Elmer 21128 (BM)	ERX4841074

## Sheet: Sheet4
Thouinia	acuminata	Liston 633-2 (NY)	ERX4839568
Haplocoelopsis	africana	Dale 3820 (BM)	ERX4839818
Glenniea	africanus	Adeyemi 20 (LUH)	ERX4839621
Castanospora	alphandi	Hartley & Hyland 15106 (K)	ERX4839812
Cupaniopsis	anacardioides	Chase 217 (NCU)	ERX4815089
Pavieasia	anamensis	Cuong 415 (L)	ERX4839841
Beguea	apetala	Buerki 149 (G)	ERX4839834
Arfeuillea	arborescens	Chase 2122 (K)	ERX4839547
Lepidocupania	arcuata	Munzinger 6728 (NOU)	ERX4841076
Tsingya	bemarana	Leandri 1969 (K)	ERX4841064
Pancovia	bijuga	Juillick s.n. (FHI)	ERX4840991
Melicoccus	bijugatus	Ogu s.n. (FHI)	ERX4839623
Handeliodendron	bodinieri	Steward & Cheo 498 (BM)	ERX4839817
Zollingeria	borneensis	Elmer 21128 (BM)	ERX4841074
Conchopetalum	brachysepalum	Randriamampionona 637 (MO)	ERX4839814
Stocksia	brahuica	Popov 231 (BM)	ERX4841056
Radlkofera	calodendron	Adeyemi 30 (LUH)	ERX4839627
Diploglottis	campbellii	Chase 2048 (K)	ERX4839542
Acer	campestre	Fay 407 (K)	ERX4839581
Atalaya	capensis	Ohaeri s.n. (LUH)	ERX4839624
Pappea	capensis	Chase 6585 (K)	ERX4839574
Alectryon	carinatum	Munzinger 6743 (NOU)	ERX4839637
Macphersonia	cauliflora	Rakotovao 3607 (MO)	ERX4841050
Eurycorymbus	cavaleriei	Chase 2127 (K)	ERX4839550
Amesiodendron	chinense	Buerki 117 (BM)	ERX4839809
Litchi	chinensis	Chase 2131 (K)	ERX4839554
Storthocalyx	chryseus	Callmander 918 (G)	ERX4839832
Serjania	communis	Chase 2138 (K)	ERX4839556
Synima	cordieri	Gray 9624 (K)	ERX4839636
Loxodiscus	coriaceus	Bradford 1136 (K)	ERX4815087
Dilodendron	costaricense	Galdames 5516 (BM)	ERX4839815
Euchorium	cubense	Ekman 18678 (K)	ERX4841046
Cubilia	cubili	Chase 2125 (K)	ERX4839549
Sarcotoechia	cuneata	Gray 2798 (K)	ERX4839824
Lecaniodiscus	cupanioides	Ameka 221 (GC)	ERX4839628
Cnesmocarpon	dasyantha	Forbes s.n. (BM)	ERX4839813
Thouinidium	decandrum	Monro 1960 (BM)	ERX4839826
Filicium	decipiens	Chase 2128 (K)	ERX4839551
Pseudopteris	decipiens	Kakazomannjary 12529-SF (K)	ERX4815060
Toechima	erythrocarpum	Gray 9084 (K)	ERX4839830
Elattostachys	falcata	Buerki 176 (G)	ERX4839634
Ganophyllum	falcatum	Chase 2129 (K)	ERX4839552
Laccodiscus	ferrugineus	Talbot 415 (K)	ERX4839829
Tripterodendron	filicifolium	Glaziou 11822 (P)	ERX4841058
Cupaniopsis	flagelliformis	Gray 9642 (CNS)	ERX4839844
Rhysotoechia	flavescens	Gray 4521 (K)	ERX4841054
Allophylastrum	frutescens	Lima 812 (K)	ERX4839808
Pseudima	frutescens	Herrera 1067 (K)	ERX4841053
Zanha	golungensis	Adeyemi 35 (LUH)	ERX4839626
Vouarana	guianensis	Nascimento 624 (BM)	ERX4839828
Billia	hippocastanum	Pennington & Zamora 604 (K)	ERX4839541
Podonephelium	homei	Callmander 908 (G)	ERX4840992
Diplopeltis	huegelii	Chase 2192 (K)	ERX4839544
Serjania	incana	Arbo 2635 (K)	ERX4841049
Bridgesia	incisifolia	Killip & Pisano 39778 (K)	ERX4839566
Haplocoelum	inopleum	Kassner 287 (BM)	ERX4839819
Lepiderema	ixiocarpa	Jensen 883 (L)	ERX4841071
Plagioscyphus	jumellei	Buerki 146 (G)	ERX4841061
Nephelium	lappaceum	Buerki 347 (G)	ERX4839640
Mischarytera	lautereriana	Gray 4850 (K)	ERX4839822
Lepidocupania	lepidota	Munzinger 6705 (MPU)	ERX4841075
Arytera	litoralis	Chase 2123 (K)	ERX4840971
Dimocarpus	longan	Buerki 113 (G)	ERX4839833
Euphorianthus	longifolius	Chase 2126 (K)	ERX4840972
Cupaniopsis	macropetala	Arifiani 1227 (MO)	ERX4839842
Hornea	mauritiana	Friedmann 3369 (K)	ERX4839820
Phyllotrichum	mekongense	Maxwell 12-105 (L)	ERX4841072
Sisyrolepis	muricata	Kerr 2187 (K)	ERX4841055
Thinouia	myriantha	Philipson 2197 (BM)	ERX4839825
Talisia	nervosa	Pennington 628 (K)	ERX4839559
Llagunoa	nitida	Penningron 17552 (K)	ERX4815077
Xerospermum	noronhianum	Chase 2140 (K)	ERX4839558
Dictyoneura	obtusa	Polak 1233 (BM)	ERX4839838
Stadmannia	oppositifolia	Page 41 (MAU)	ERX4840983
Aporrhiza	paniculata	Swnowden 1669 (BM)	ERX4841067
Exothea	paniculata	Staford 172 (BM)	ERX4839816
Koelreuteria	paniculata	Chase 115 (NCU)	ERX4839598
Boniodendron	parviflorum	Ford 291 (K)	ERX4841044
Hippobromus	pauciflorus	Maurin 1551 (BNRH)	ERX4839847
Gereaua	perrieri	Rakotomalaza 1165 (MO)	ERX4841047
Deinbollia	pinnata	Odewo s.n. (FHI)	ERX4839622
Paullinia	pinnata	Adeyemi 26 (LUH)	ERX4839625
Pometia	pinnata	Buerki 351 (G)	ERX4839831
Lophostigma	plumosum	Brooke 5060A (BM)	ERX4839821
Trigonachras	postardanjeisin	Buerki 338 (G)	ERX4840995
Blomia	prisca	Martinez 30160 (BM)	ERX4839811
Blighiopsis	pseudostipularis	Troupin 7717 (BM)	ERX4841043
Magonia	pubescens	Mori 16966 (NY)	ERX4815063
Lepiderema	punctulata	Ford 4264 (L)	ERX4839839
Mischocarpus	pyriformis	Chase 2059 (K)	ERX4839543
Camptolepis	ramiflora	Gautier 4373 (G)	ERX4841045
Lepisanthes	ramiflora	Buerki 324 (G)	ERX4840994
Toulicia	reticulata	Pennington 16988 (K)	ERX4841062
Guioa	rhoifolia	Buerki 160 (G)	ERX4840993
Rhysotoechia	robertsonii	Gray 5134 (K)	ERX4839823
Hirania	rosea	Kuchar 17237 (K)	ERX4841048
Cupania	rubiginosa	Mori 8868 (NY)	ERX4815061
Eriocoelum	rubiginosum	Chase 1350 (K)	ERX4890363
Blighia	sapida	Chase 2124 (K)	ERX4839548
Sapindus	saponaria	Chase 2136 (K)	ERX4839555
Lepiderema	sericolignis	Hyland 7045 (L)	ERX4841070
Jagera	serrata	Chase 2130 (K)	ERX4839553
Molinaea	sessilifolia	Ravelonarivo 1784 (MO)	ERX4841059
Dipteronia	sinensis	Chase 19988 (K)	ERX4815083
Alatococcus	siqueirae	Folli 1761 (K)	ERX4841042
Diatenopteryx	sorbifolia	Tressens 3504 (K)	ERX4815059
Xanthoceras	sorbifolium	Maurin 4384 (K)	ERX4839943
Allophylus	sp.	Buerki 164 (G)	ERX4890369
Dimocarpus	sp.	Buerki 356 (G)	ERX4890372
Gongrodiscus	sp.	Callmander 896 (G)	ERX4890384
Harpullia	sp.	Buerki 366 (G)	ERX4890385
Lepidopetalum	sp.	Munzinger 6926 (NOU)	ERX4890370
Tristiropsis	sp.	Buerki 367 (G)	ERX4890373
Ungnadia	speciosa	Chase 2854 (K)	ERX4839565
Lepidocupania	squamosa	MacKee 20428 (L)	ERX4841069
Sarcopteryx	squamosa	Brass 13801 (BM)	ERX4841060
Otonephelium	stipulaceum	Hassan Flora Project 2848 (K)	ERX4841051
Tina	tamatavensis	Buerki 140 (G)	ERX4841057
Matayba	tenax	Chase 2132 (K)	ERX4890364
Pentascyphus	thyrsiflorus	Nee 42461 (K)	ERX4841052
Hypelate	trifoliata	Visaya 94 (K)	ERX4839835
Cupaniopsis	trigonocarpa	Veillon 7200 (L)	ERX4841068
Guindilia	trinervis	Chase 802 (K)	ERX4839540
Tristira	triptera	Chase 2139 (K)	ERX4839557
Placodiscus	turbinatus	Mann 2239 (K)	ERX4841063
Urvillea	ulmacea	Rolando Tn Ohiz 1660 (BM)	ERX4839827
Dodonaea	viscosa	Strijk s.n. (REU)	SRX4321615
Athyana	weinmannifolia	Pennington 17581 (K)	ERX4815078
Paranephelium	xestophyllum	Buerki 345 (G)	ERX4839641
Delavaya	yunnanensis	Forrest 20682 (K)	ERX4839569
Majidea	zanguebarica	Verdcourt 2128 (K)	ERX4815062
