# Supplementary material for: Unraveling the Ancient Introgression History of Xanthoceras (Sapindaceae): Insights from Phylogenomic Analysis
Source: Int J Mol Sci. 2025 Feb 13;26(4):1581. doi: 10.3390/ijms26041581 (PMC11855356; doi:10.3390/ijms26041581)
Supplement: Supplementary file 1 [file ijms-26-01581-s001.zip › Table_S3.xlsx]

## Sheet: Sheet1
Family	Species	NCBI access number
Sapindaceae	Acer buergerianum	NC_034744
Sapindaceae	Acer negundo	MN841452
Sapindaceae	Acer palmatum	NC_034932
Sapindaceae	Acer pictum subsp. mono	NC_049127
Sapindaceae	Acer platanoides	MZ086769
Sapindaceae	Acer pseudosieboldianum	NC_046487
Sapindaceae	Acer rubrum	MN864509
Sapindaceae	Acer saccharum	MW067075
Sapindaceae	Acer truncatum	MH638284
Sapindaceae	Aesculus chinensis	MK648235
Sapindaceae	Dimocarpus longan	MG214255
Sapindaceae	Dipteronia dyeriana	KT985457
Sapindaceae	Dipteronia sinensis	MK193779
Sapindaceae	Dodonaea viscosa	MF155892
Sapindaceae	Handeliodendron bodinieri	MN367918
Sapindaceae	Koelreuteria bipinnata	MW387267
Sapindaceae	Koelreuteria paniculata	KY859413
Sapindaceae	Litchi chinensis	MW067100
Sapindaceae	Nephelium lappaceum	MT884002
Sapindaceae	Sapindus saponaria	OP580999
Sapindaceae	Xanthoceras sorbifolium	KY779850
Nitrariaceae	Nitraria sibirica	MZ358912
Kirkiaceae	Kirkia wilmsii	MT231885
Burseraceae	Boswellia sacra	KT934315
Anacardiaceae	Mangifera indica	NC_035239
Simaroubaceae	Ailanthus altissimus	MG799542
Meliaceae	Cedrela odorata	NC_037251
Rutaceae	Zanthoxylum bungeanum	MW602886
Malvales	Gossypium hirsutum	DQ345959
