# Supplementary material for: Unraveling the Ancient Introgression History of Xanthoceras (Sapindaceae): Insights from Phylogenomic Analysis
Source: Int J Mol Sci. 2025 Feb 13;26(4):1581. doi: 10.3390/ijms26041581 (PMC11855356; doi:10.3390/ijms26041581)
Supplement: Supplementary file 1 [file ijms-26-01581-s001.zip › Table_S4.xlsx]

## Sheet: 3326 documents from gene_tree
Gene name	Nucleotides (#)	Sequences (#)	Missing taxa (%)	GC (%)	Identical Sites (%)	Pairwise Identity (%)	Max Sequence Length (bp)	Min Sequence Length (bp)	Sequence Length (bp)
ortho1192	53916	32	0.219512	0.438	0.572	0.913	1710	1320	1710
ortho1193	75903	38	0.0731707	0.421	0.399	0.883	2106	1554	2106
ortho1194	50808	38	0.0731707	0.456	0.495	0.863	1341	1200	1341
ortho1195	63057	38	0.0731707	0.479	0.511	0.883	1701	1284	1701
ortho1196	50544	38	0.0731707	0.444	0.357	0.87	1419	762	1419
ortho1197	31452	38	0.0731707	0.451	0.449	0.861	846	531	846
ortho1198	37368	38	0.0731707	0.469	0.386	0.803	1002	789	1002
ortho1199	68808	38	0.0731707	0.445	0.572	0.916	1884	1182	1884
ortho1200	102918	38	0.0731707	0.455	0.516	0.911	2844	1590	2844
ortho1201	46569	38	0.0731707	0.428	0.378	0.873	1293	666	1293
ortho1202	50814	38	0.0731707	0.424	0.172	0.851	1473	825	1473
ortho1203	42405	37	0.097561	0.478	0.276	0.857	1200	813	1200
ortho1204	18684	38	0.0731707	0.436	0.383	0.882	501	402	501
ortho1205	46998	34	0.170732	0.428	0.459	0.885	1431	741	1431
ortho1206	48165	38	0.0731707	0.472	0.339	0.855	1332	882	1332
ortho1207	29064	38	0.0731707	0.442	0.501	0.87	768	711	768
ortho1208	26433	37	0.097561	0.559	0.418	0.845	720	513	720
ortho1209	58806	38	0.0731707	0.436	0.38	0.885	1623	1077	1623
ortho1210	27249	38	0.0731707	0.46	0.348	0.88	726	537	726
ortho1211	56859	37	0.097561	0.436	0.381	0.876	1578	1185	1578
ortho1212	60069	37	0.097561	0.44	0.647	0.925	1638	1257	1638
ortho1213	44664	38	0.0731707	0.49	0.608	0.908	1182	981	1182
ortho1214	30516	36	0.121951	0.478	0.43	0.881	858	654	858
ortho1215	32055	37	0.097561	0.445	0.337	0.845	903	552	903
ortho1216	18669	38	0.0731707	0.433	0.327	0.825	501	447	501
ortho1217	46992	36	0.121951	0.478	0.285	0.811	1356	756	1356
ortho1218	86730	38	0.0731707	0.414	0.239	0.814	2532	1362	2532
ortho1219	39837	38	0.0731707	0.442	0.31	0.866	1113	720	1113
ortho1220	42726	38	0.0731707	0.434	0.225	0.837	1218	684	1218
ortho1221	132879	38	0.0731707	0.454	0.496	0.912	3639	1890	3639
ortho1222	54780	37	0.097561	0.46	0.319	0.881	1560	966	1560
ortho1223	45741	37	0.097561	0.437	0.256	0.879	1314	786	1314
ortho1224	87765	38	0.0731707	0.456	0.487	0.876	2466	1410	2466
ortho1225	33798	38	0.0731707	0.416	0.385	0.889	930	534	930
ortho1226	34197	36	0.121951	0.472	0.319	0.867	993	591	993
ortho1227	33792	37	0.097561	0.475	0.361	0.858	945	639	945
ortho1228	41856	38	0.0731707	0.436	0.474	0.895	1173	591	1173
ortho1229	35052	37	0.097561	0.423	0.341	0.882	1014	612	1014
ortho1230	38685	38	0.0731707	0.458	0.161	0.818	1083	705	1083
ortho1231	43977	38	0.0731707	0.46	0.442	0.875	1215	720	1215
ortho1232	82455	38	0.0731707	0.437	0.372	0.875	2307	1254	2307
ortho1233	24210	38	0.0731707	0.454	0.298	0.823	654	519	654
ortho1234	18873	37	0.097561	0.522	0.324	0.824	519	363	519
ortho1235	32781	37	0.097561	0.449	0.194	0.83	933	546	933
ortho1236	27165	36	0.121951	0.421	0.299	0.891	783	312	783
ortho1237	29586	38	0.0731707	0.464	0.332	0.85	813	405	813
ortho1238	38226	36	0.121951	0.464	0.482	0.898	1092	816	1092
ortho1239	41151	38	0.0731707	0.398	0.264	0.869	1143	681	1143
ortho1240	43863	38	0.0731707	0.424	0.372	0.869	1251	612	1251
ortho1241	44160	37	0.097561	0.434	0.22	0.834	1230	693	1230
ortho1242	46002	38	0.0731707	0.469	0.303	0.87	1299	588	1299
ortho1243	66033	34	0.170732	0.433	0.46	0.913	2064	1293	2064
ortho1244	30945	38	0.0731707	0.44	0.353	0.875	867	489	867
ortho1245	58176	38	0.0731707	0.443	0.513	0.901	1584	948	1584
ortho1246	21783	36	0.121951	0.473	0.322	0.867	612	459	612
ortho1247	51036	38	0.0731707	0.444	0.369	0.899	1458	786	1458
ortho1248	60561	38	0.0731707	0.431	0.34	0.872	1722	1014	1722
ortho1249	47715	38	0.0731707	0.456	0.572	0.9	1362	831	1362
ortho1251	79866	38	0.0731707	0.462	0.419	0.883	2172	1488	2172
ortho1252	57099	38	0.0731707	0.461	0.479	0.887	1593	816	1593
ortho1253	12009	38	0.0731707	0.432	0.509	0.888	318	258	318
ortho1254	27594	38	0.0731707	0.44	0.242	0.812	753	426	753
ortho1255	75960	34	0.170732	0.429	0.266	0.85	2379	1398	2379
ortho1256	26724	32	0.219512	0.475	0.519	0.888	906	489	906
ortho1257	41172	35	0.146341	0.419	0.406	0.879	1254	714	1254
ortho1258	89028	37	0.097561	0.444	0.212	0.845	2601	1287	2601
ortho1259	50511	38	0.0731707	0.49	0.381	0.876	1374	792	1374
ortho1260	62799	38	0.0731707	0.427	0.187	0.854	1731	1044	1731
ortho1261	19839	37	0.097561	0.433	0.371	0.86	552	336	552
ortho1262	96492	38	0.0731707	0.428	0.19	0.805	2751	1458	2751
ortho1263	26682	38	0.0731707	0.563	0.414	0.828	723	444	723
ortho1264	18165	37	0.097561	0.437	0.395	0.875	501	207	501
ortho1265	29889	36	0.121951	0.419	0.428	0.896	846	672	846
ortho1266	30483	38	0.0731707	0.509	0.38	0.83	819	537	819
ortho1267	42159	36	0.121951	0.449	0.529	0.903	1239	645	1239
ortho1268	39723	37	0.097561	0.415	0.193	0.837	1182	552	1182
ortho1269	25608	38	0.0731707	0.424	0.313	0.856	729	435	729
ortho1270	30240	36	0.121951	0.44	0.147	0.872	903	468	903
ortho1271	55542	38	0.0731707	0.453	0.253	0.853	1581	831	1581
ortho1272	65580	38	0.0731707	0.432	0.374	0.869	1803	963	1803
ortho1273	42345	38	0.0731707	0.426	0.187	0.868	1218	660	1218
ortho1274	64674	38	0.0731707	0.434	0.41	0.887	1836	930	1836
ortho1275	24873	37	0.097561	0.545	0.311	0.82	687	468	687
ortho1276	27558	36	0.121951	0.482	0.364	0.855	810	465	810
ortho1277	29430	38	0.0731707	0.412	0.332	0.861	795	417	795
ortho1278	28929	38	0.0731707	0.445	0.316	0.845	873	492	873
ortho1279	122511	38	0.0731707	0.421	0.295	0.861	3417	1872	3417
ortho1280	60774	38	0.0731707	0.44	0.383	0.862	1680	909	1680
ortho1281	17049	35	0.146341	0.445	0.333	0.828	525	303	525
ortho1282	39765	38	0.0731707	0.475	0.205	0.838	1110	504	1110
ortho1283	31227	37	0.097561	0.44	0.208	0.813	918	489	918
ortho1284	18870	37	0.097561	0.477	0.37	0.828	522	399	522
ortho1285	53031	36	0.121951	0.407	0.185	0.819	1611	786	1611
ortho1286	30825	38	0.0731707	0.413	0.299	0.835	873	507	873
ortho1287	23673	37	0.097561	0.516	0.23	0.791	678	195	678
ortho1288	76887	38	0.0731707	0.455	0.301	0.864	2142	1179	2142
ortho1289	83997	38	0.0731707	0.437	0.188	0.808	2376	1257	2376
ortho1290	92721	37	0.097561	0.409	0.294	0.88	2772	1419	2772
ortho1291	41379	36	0.121951	0.473	0.3	0.856	1200	690	1200
ortho1292	18486	36	0.121951	0.499	0.21	0.798	525	393	525
ortho1293	44550	38	0.0731707	0.427	0.327	0.868	1278	657	1278
ortho1294	37827	38	0.0731707	0.494	0.307	0.861	1038	567	1038
ortho1295	33150	37	0.097561	0.442	0.113	0.823	984	426	984
ortho1296	41094	38	0.0731707	0.454	0.448	0.888	1092	885	1092
ortho1297	48510	36	0.121951	0.422	0.378	0.901	1434	786	1434
ortho1298	17982	37	0.097561	0.452	0.431	0.866	492	390	492
ortho1299	93912	38	0.0731707	0.43	0.435	0.907	2706	1311	2706
ortho1300	77802	37	0.097561	0.461	0.536	0.894	2145	1521	2145
ortho1301	67485	38	0.0731707	0.462	0.296	0.882	1908	969	1908
ortho1302	42048	36	0.121951	0.456	0.354	0.853	1239	774	1239
ortho1303	16737	37	0.097561	0.447	0.093	0.758	486	279	486
ortho1304	46140	37	0.097561	0.413	0.59	0.929	1335	543	1335
ortho1305	44871	38	0.0731707	0.433	0.406	0.905	1260	564	1260
ortho1306	31653	37	0.097561	0.439	0.252	0.838	936	465	936
ortho1307	26085	37	0.097561	0.457	0.289	0.834	747	363	747
ortho1308	47997	37	0.097561	0.467	0.246	0.832	1389	717	1389
ortho1309	53343	38	0.0731707	0.43	0.423	0.875	1443	948	1443
ortho1310	28866	38	0.0731707	0.411	0.297	0.858	846	408	846
ortho1311	27789	38	0.0731707	0.414	0.129	0.777	777	366	777
ortho1312	23385	37	0.097561	0.43	0.248	0.84	678	321	678
ortho1313	16119	37	0.097561	0.437	0.145	0.816	462	297	462
ortho1314	17706	35	0.146341	0.43	0.388	0.891	534	348	534
ortho1315	53163	38	0.0731707	0.445	0.471	0.91	1422	1095	1422
ortho1316	99474	38	0.0731707	0.411	0.374	0.872	2808	1755	2808
ortho1317	43479	38	0.0731707	0.421	0.348	0.864	1257	630	1257
ortho1318	25200	37	0.097561	0.431	0.371	0.856	720	486	720
ortho1319	55359	37	0.097561	0.426	0.177	0.813	1659	915	1659
ortho1320	41118	38	0.0731707	0.441	0.034	0.836	1251	654	1251
ortho1321	41076	38	0.0731707	0.449	0.37	0.847	1131	600	1131
ortho1322	40902	38	0.0731707	0.417	0.328	0.88	1176	672	1176
ortho1323	59220	38	0.0731707	0.46	0.284	0.855	1671	870	1671
ortho1324	43986	38	0.0731707	0.432	0.353	0.83	1218	660	1218
ortho1325	22002	37	0.097561	0.422	0.162	0.826	642	306	642
ortho1326	52032	36	0.121951	0.44	0.381	0.841	1509	978	1509
ortho1327	21585	38	0.0731707	0.426	0.437	0.879	588	309	588
ortho1328	103224	38	0.0731707	0.424	0.259	0.856	2868	1503	2868
ortho1329	38478	38	0.0731707	0.446	0.206	0.845	1119	492	1119
ortho1330	56715	38	0.0731707	0.43	0.395	0.876	1584	753	1584
ortho1331	16062	36	0.121951	0.426	0.156	0.81	468	318	468
ortho1332	19605	36	0.121951	0.438	0.525	0.901	558	489	558
ortho1333	87687	38	0.0731707	0.434	0.413	0.873	2412	1383	2412
ortho1334	33006	36	0.121951	0.425	0.496	0.889	1011	186	1011
ortho1335	63876	38	0.0731707	0.418	0.211	0.814	1800	921	1800
ortho1336	27903	37	0.097561	0.423	0.381	0.885	816	369	816
ortho1337	35262	38	0.0731707	0.417	0.261	0.833	993	576	993
ortho1338	56067	38	0.0731707	0.405	0.19	0.82	1608	798	1608
ortho1339	61569	37	0.097561	0.403	0.443	0.879	1791	903	1791
ortho1340	104760	38	0.0731707	0.443	0.421	0.898	2919	1863	2919
ortho1341	29439	38	0.0731707	0.442	0.442	0.877	837	426	837
ortho1342	65484	37	0.097561	0.447	0.256	0.861	1908	1059	1908
ortho1343	34776	38	0.0731707	0.484	0.232	0.79	960	603	960
ortho1344	79035	38	0.0731707	0.442	0.267	0.887	2232	1128	2232
ortho1345	32856	38	0.0731707	0.409	0.314	0.849	963	495	963
ortho1346	33654	38	0.0731707	0.444	0.456	0.881	939	411	939
ortho1347	19896	36	0.121951	0.405	0.357	0.865	582	276	582
ortho1348	39609	36	0.121951	0.44	0.531	0.903	1140	585	1140
ortho1349	40869	38	0.0731707	0.424	0.261	0.841	1182	522	1182
ortho1350	62733	38	0.0731707	0.449	0.079	0.784	1800	969	1800
ortho1351	48486	38	0.0731707	0.46	0.321	0.882	1386	645	1386
ortho1352	44166	38	0.0731707	0.426	0.203	0.833	1320	366	1320
ortho1353	16782	34	0.170732	0.45	0.449	0.899	534	336	534
ortho1354	30303	37	0.097561	0.423	0.261	0.846	915	342	915
ortho1355	29325	37	0.097561	0.428	0.329	0.846	846	408	846
ortho1356	26832	36	0.121951	0.511	0.12	0.802	816	333	816
ortho1357	62916	38	0.0731707	0.44	0.302	0.871	1767	894	1767
ortho1358	67851	37	0.097561	0.45	0.225	0.837	2028	621	2028
ortho1359	20685	33	0.195122	0.422	0.278	0.843	666	429	666
ortho1360	58212	37	0.097561	0.432	0.317	0.842	1662	777	1662
ortho1361	43356	37	0.097561	0.403	0.252	0.851	1269	717	1269
ortho1362	15498	38	0.0731707	0.419	0.107	0.714	441	309	441
ortho1363	37935	38	0.0731707	0.448	0.22	0.857	1086	273	1086
ortho1364	70935	38	0.0731707	0.42	0.323	0.869	1992	945	1992
ortho1365	102153	38	0.0731707	0.437	0.19	0.835	2895	1467	2895
ortho1366	24144	38	0.0731707	0.467	0.483	0.89	687	309	687
ortho1367	57375	37	0.097561	0.435	0.227	0.863	1698	666	1698
ortho1368	79353	38	0.0731707	0.449	0.305	0.848	2256	849	2256
ortho1369	21627	35	0.146341	0.454	0.155	0.782	660	273	660
ortho1370	150210	38	0.0731707	0.454	0.567	0.909	4215	1644	4215
ortho1371	40416	37	0.097561	0.454	0.457	0.904	1134	810	1134
ortho1372	46986	37	0.097561	0.445	0.338	0.879	1380	585	1380
ortho1373	22533	38	0.0731707	0.483	0.137	0.786	633	279	633
ortho1374	57303	38	0.0731707	0.465	0.077	0.836	1668	759	1668
ortho1375	25362	37	0.097561	0.439	0.32	0.809	723	375	723
ortho1376	56895	38	0.0731707	0.493	0.382	0.868	1650	696	1650
ortho1377	32673	38	0.0731707	0.436	0.415	0.847	882	426	882
ortho1378	47439	37	0.097561	0.427	0.175	0.838	1377	693	1377
ortho1379	81138	38	0.0731707	0.424	0.526	0.907	2214	1035	2214
ortho1380	43119	37	0.097561	0.474	0.311	0.877	1242	738	1242
ortho1381	48681	37	0.097561	0.447	0.476	0.885	1395	609	1395
ortho1382	70554	37	0.097561	0.489	0.381	0.845	2058	852	2058
ortho1383	25671	37	0.097561	0.461	0.212	0.799	753	261	753
ortho1384	44322	38	0.0731707	0.418	0.227	0.863	1233	486	1233
ortho1385	88473	37	0.097561	0.418	0.205	0.859	2691	1044	2691
ortho1386	34794	37	0.097561	0.425	0.483	0.892	1026	378	1026
ortho1387	47472	36	0.121951	0.462	0.438	0.906	1419	444	1419
ortho1388	34515	37	0.097561	0.461	0.544	0.912	981	597	981
ortho1389	25515	34	0.170732	0.457	0.475	0.884	786	366	786
ortho1390	30945	38	0.0731707	0.488	0.133	0.797	903	387	903
ortho1391	22020	37	0.097561	0.454	0.092	0.796	660	300	660
ortho1392	43125	37	0.097561	0.451	0.459	0.876	1230	489	1230
ortho1393	22905	35	0.146341	0.463	0.268	0.797	663	531	663
ortho1394	67443	38	0.0731707	0.395	0.179	0.828	1992	633	1992
ortho1395	89646	38	0.0731707	0.441	0.489	0.907	2640	753	2640
ortho1396	19770	38	0.0731707	0.422	0.1	0.761	558	213	558
ortho1397	29388	38	0.0731707	0.431	0.312	0.857	849	330	849
ortho1398	36738	37	0.097561	0.472	0.473	0.88	1065	387	1065
ortho1399	38043	36	0.121951	0.446	0.391	0.902	1083	708	1083
ortho1400	69219	38	0.0731707	0.432	0.315	0.878	1968	651	1968
ortho1401	25536	33	0.195122	0.44	0.22	0.836	846	390	846
ortho1402	25815	36	0.121951	0.422	0.204	0.817	786	360	786
ortho1403	39294	37	0.097561	0.462	0.228	0.816	1134	615	1134
ortho1404	42627	38	0.0731707	0.426	0.169	0.817	1197	573	1197
ortho1405	105828	38	0.0731707	0.439	0.53	0.912	3099	624	3099
ortho1811	42264	37	0.097561	0.491	0.441	0.875	1191	834	1191
ortho1812	81261	37	0.097561	0.451	0.603	0.922	2250	1185	2250
ortho1813	50970	37	0.097561	0.436	0.413	0.877	1401	1119	1401
ortho1814	36798	37	0.097561	0.461	0.612	0.919	1032	561	1032
ortho1815	40857	37	0.097561	0.435	0.57	0.909	1134	846	1134
ortho1816	38058	37	0.097561	0.558	0.375	0.815	1035	924	1035
ortho1817	39750	37	0.097561	0.439	0.454	0.891	1137	774	1137
ortho1818	70344	37	0.097561	0.487	0.402	0.839	1962	1245	1962
ortho1819	45423	36	0.121951	0.421	0.368	0.876	1344	849	1344
ortho1820	95808	37	0.097561	0.418	0.633	0.929	2643	1788	2643
ortho1821	59763	34	0.170732	0.432	0.525	0.914	1761	1665	1761
ortho1822	50772	37	0.097561	0.435	0.356	0.856	1383	1062	1383
ortho1823	32031	35	0.146341	0.432	0.448	0.862	960	606	960
ortho1824	107295	36	0.121951	0.45	0.601	0.926	3063	2112	3063
ortho1825	36720	36	0.121951	0.436	0.315	0.839	1077	690	1077
ortho1826	101331	37	0.097561	0.425	0.227	0.847	2874	1887	2874
ortho1827	37320	36	0.121951	0.426	0.378	0.859	1068	711	1068
ortho1828	29883	37	0.097561	0.485	0.472	0.864	813	696	813
ortho1829	125136	33	0.195122	0.446	0.512	0.887	3984	2247	3984
ortho1830	38850	34	0.170732	0.435	0.542	0.893	1179	963	1179
ortho1831	46836	37	0.097561	0.449	0.39	0.827	1308	774	1308
ortho1832	24177	31	0.243902	0.56	0.5	0.853	786	750	786
ortho1833	118602	37	0.097561	0.453	0.429	0.876	3471	2040	3471
ortho1834	60048	37	0.097561	0.447	0.509	0.903	1686	1029	1686
ortho1835	57984	36	0.121951	0.416	0.148	0.828	1716	930	1716
ortho1836	16956	35	0.146341	0.437	0.593	0.917	492	381	492
ortho1837	47826	37	0.097561	0.447	0.256	0.857	1353	933	1353
ortho1838	103290	37	0.097561	0.453	0.521	0.901	2901	1557	2901
ortho1839	19866	35	0.146341	0.453	0.445	0.89	573	471	573
ortho1840	54513	37	0.097561	0.437	0.456	0.893	1560	930	1560
ortho1841	53496	37	0.097561	0.424	0.338	0.868	1506	882	1506
ortho1842	54417	37	0.097561	0.454	0.41	0.846	1596	804	1596
ortho1843	69213	37	0.097561	0.461	0.455	0.861	1944	1185	1944
ortho1844	40932	35	0.146341	0.446	0.485	0.895	1212	702	1212
ortho1845	28215	37	0.097561	0.437	0.548	0.897	765	717	765
ortho1846	32850	37	0.097561	0.539	0.487	0.84	906	594	906
ortho1847	22392	36	0.121951	0.439	0.516	0.887	639	456	639
ortho1848	32388	37	0.097561	0.446	0.511	0.877	900	540	900
ortho1849	40140	37	0.097561	0.42	0.561	0.915	1119	675	1119
ortho1850	74517	36	0.121951	0.44	0.331	0.863	2214	1335	2214
ortho1851	51120	37	0.097561	0.448	0.499	0.897	1428	771	1428
ortho1852	35349	36	0.121951	0.47	0.372	0.826	1011	777	1011
ortho1853	49884	37	0.097561	0.409	0.31	0.86	1452	819	1452
ortho1854	69612	36	0.121951	0.437	0.215	0.847	2073	1425	2073
ortho1855	67137	36	0.121951	0.426	0.438	0.867	1998	1089	1998
ortho1856	24948	37	0.097561	0.44	0.469	0.854	693	432	693
ortho1857	53577	37	0.097561	0.491	0.465	0.862	1527	837	1527
ortho1858	15705	34	0.170732	0.465	0.357	0.847	471	300	471
ortho1859	90306	36	0.121951	0.447	0.486	0.891	2634	1620	2634
ortho1860	50556	37	0.097561	0.45	0.425	0.865	1428	795	1428
ortho1861	67881	37	0.097561	0.428	0.219	0.818	1983	1074	1983
ortho1862	33096	37	0.097561	0.568	0.319	0.825	951	453	951
ortho1863	58851	37	0.097561	0.439	0.311	0.848	1680	897	1680
ortho1864	29373	37	0.097561	0.417	0.353	0.862	816	507	816
ortho1865	88212	37	0.097561	0.428	0.437	0.887	2526	1578	2526
ortho1866	25611	37	0.097561	0.443	0.396	0.876	732	417	732
ortho1867	12024	37	0.097561	0.485	0.443	0.86	327	309	327
ortho1868	30054	37	0.097561	0.461	0.363	0.858	855	525	855
ortho1869	22605	37	0.097561	0.426	0.237	0.857	654	345	654
ortho1870	70743	37	0.097561	0.436	0.281	0.889	2064	1137	2064
ortho1871	20784	37	0.097561	0.429	0.285	0.836	579	474	579
ortho1872	90375	37	0.097561	0.422	0.191	0.866	2529	1281	2529
ortho1873	68958	36	0.121951	0.445	0.455	0.902	2085	1035	2085
ortho1874	36528	35	0.146341	0.423	0.361	0.824	1149	666	1149
ortho1875	112476	37	0.097561	0.427	0.213	0.869	3366	1812	3366
ortho1876	49644	37	0.097561	0.428	0.306	0.877	1482	831	1482
ortho1877	12015	35	0.146341	0.447	0.568	0.898	345	306	345
ortho1878	62367	37	0.097561	0.466	0.512	0.901	1824	948	1824
ortho1879	32208	36	0.121951	0.478	0.4	0.854	972	594	972
ortho1880	18885	37	0.097561	0.521	0.383	0.854	528	339	528
ortho1881	23868	37	0.097561	0.568	0.275	0.77	657	546	657
ortho1882	46806	35	0.146341	0.489	0.529	0.896	1383	996	1383
ortho1883	62004	36	0.121951	0.48	0.251	0.821	1896	1119	1896
ortho1884	63078	36	0.121951	0.439	0.39	0.882	1869	978	1869
ortho1885	37257	36	0.121951	0.43	0.372	0.868	1065	543	1065
ortho1886	27549	35	0.146341	0.424	0.374	0.886	807	573	807
ortho1887	118125	36	0.121951	0.426	0.102	0.825	3579	1974	3579
ortho1888	33027	37	0.097561	0.436	0.289	0.856	942	564	942
ortho1889	17811	36	0.121951	0.461	0.22	0.853	519	297	519
ortho1890	10851	35	0.146341	0.531	0.41	0.843	312	294	312
ortho1891	41790	33	0.195122	0.442	0.535	0.923	1269	1230	1269
ortho1892	36417	37	0.097561	0.487	0.487	0.861	1068	540	1068
ortho1893	29448	37	0.097561	0.411	0.48	0.894	852	474	852
ortho1894	18897	36	0.121951	0.383	0.191	0.802	564	351	564
ortho1895	83349	37	0.097561	0.433	0.362	0.882	2484	1263	2484
ortho1896	39348	34	0.170732	0.417	0.228	0.81	1221	651	1221
ortho1897	67248	37	0.097561	0.415	0.277	0.849	1905	1131	1905
ortho1898	37794	37	0.097561	0.45	0.24	0.866	1134	426	1134
ortho1899	17244	36	0.121951	0.407	0.246	0.848	501	315	501
ortho1900	37032	37	0.097561	0.419	0.43	0.913	1104	387	1104
ortho1901	38433	36	0.121951	0.435	0.308	0.858	1155	618	1155
ortho1902	36513	37	0.097561	0.405	0.354	0.866	1032	624	1032
ortho1903	31512	36	0.121951	0.466	0.319	0.857	936	513	936
ortho1904	35256	35	0.146341	0.429	0.189	0.847	1086	624	1086
ortho1905	34323	36	0.121951	0.449	0.54	0.898	969	588	969
ortho1906	63585	37	0.097561	0.427	0.387	0.868	1872	918	1872
ortho1907	32241	36	0.121951	0.421	0.418	0.894	957	498	957
ortho1908	19785	37	0.097561	0.455	0.456	0.88	570	348	570
ortho1909	12273	37	0.097561	0.484	0.345	0.801	342	276	342
ortho1910	40584	36	0.121951	0.539	0.227	0.819	1206	642	1206
ortho1911	33999	37	0.097561	0.493	0.456	0.865	993	522	993
ortho1912	27126	33	0.195122	0.459	0.423	0.873	855	612	855
ortho1913	17562	37	0.097561	0.459	0.478	0.879	483	354	483
ortho1914	34095	37	0.097561	0.507	0.233	0.841	978	405	978
ortho1915	21060	36	0.121951	0.51	0.342	0.818	594	519	594
ortho1916	41934	37	0.097561	0.426	0.318	0.866	1206	546	1206
ortho1917	24192	37	0.097561	0.435	0.342	0.825	696	414	696
ortho1918	63780	37	0.097561	0.438	0.324	0.857	1851	1044	1851
ortho1919	23424	37	0.097561	0.418	0.388	0.883	654	198	654
ortho1920	39969	33	0.195122	0.44	0.368	0.881	1281	813	1281
ortho1921	49371	36	0.121951	0.464	0.476	0.891	1506	441	1506
ortho1922	32646	37	0.097561	0.437	0.502	0.904	924	324	924
ortho1923	47805	36	0.121951	0.447	0.304	0.881	1425	753	1425
ortho1924	37206	37	0.097561	0.463	0.335	0.832	1044	552	1044
ortho1925	25002	35	0.146341	0.445	0.174	0.839	774	465	774
ortho1926	59667	37	0.097561	0.44	0.389	0.876	1728	276	1728
ortho1927	38871	37	0.097561	0.438	0.157	0.787	1155	609	1155
ortho1928	66447	36	0.121951	0.448	0.362	0.859	1953	1083	1953
ortho1929	48348	35	0.146341	0.424	0.409	0.876	1452	777	1452
ortho1930	43542	37	0.097561	0.432	0.369	0.89	1248	765	1248
ortho1931	27936	36	0.121951	0.402	0.326	0.853	801	537	801
ortho1932	71121	37	0.097561	0.459	0.462	0.88	1992	1059	1992
ortho1933	21354	37	0.097561	0.491	0.466	0.866	588	300	588
ortho1934	45546	36	0.121951	0.417	0.397	0.867	1278	1014	1278
ortho1935	64437	35	0.146341	0.445	0.327	0.857	1932	1371	1932
ortho1936	52188	37	0.097561	0.436	0.416	0.888	1482	918	1482
ortho1937	25788	36	0.121951	0.43	0.456	0.895	774	366	774
ortho1938	15729	35	0.146341	0.517	0.297	0.808	471	270	471
ortho1939	38646	36	0.121951	0.439	0.268	0.831	1161	720	1161
ortho1940	15969	35	0.146341	0.487	0.428	0.868	498	222	498
ortho1941	15522	36	0.121951	0.461	0.227	0.83	453	288	453
ortho1942	21627	35	0.146341	0.433	0.477	0.872	639	342	639
ortho1943	17622	36	0.121951	0.448	0.525	0.906	507	312	507
ortho1944	35334	35	0.146341	0.416	0.354	0.88	1131	582	1131
ortho1945	21537	36	0.121951	0.502	0.439	0.871	606	336	606
ortho1946	16539	37	0.097561	0.423	0.105	0.75	474	291	474
ortho1947	34965	36	0.121951	0.414	0.229	0.821	1044	411	1044
ortho1948	38919	36	0.121951	0.458	0.013	0.813	1191	465	1191
ortho1949	42381	37	0.097561	0.423	0.208	0.848	1230	789	1230
ortho1950	36117	37	0.097561	0.517	0.408	0.834	1017	624	1017
ortho1951	44796	34	0.170732	0.437	0.171	0.793	1455	792	1455
ortho1952	32940	36	0.121951	0.462	0.539	0.918	963	513	963
ortho1953	26121	36	0.121951	0.455	0.253	0.848	762	384	762
ortho1954	40791	36	0.121951	0.405	0.433	0.891	1164	819	1164
ortho1955	107652	37	0.097561	0.424	0.358	0.889	3117	1824	3117
ortho1956	57129	36	0.121951	0.409	0.246	0.85	1746	717	1746
ortho1957	98424	31	0.243902	0.398	0.51	0.893	3474	2103	3474
ortho1958	19539	31	0.243902	0.452	0.296	0.826	663	420	663
ortho1959	38754	37	0.097561	0.387	0.153	0.822	1116	564	1116
ortho1960	26088	37	0.097561	0.493	0.388	0.85	789	258	789
ortho1961	26109	37	0.097561	0.516	0.186	0.766	735	513	735
ortho1962	34578	36	0.121951	0.391	0.492	0.902	987	690	987
ortho1963	53466	35	0.146341	0.505	0.234	0.804	1662	909	1662
ortho1964	28266	37	0.097561	0.556	0.296	0.811	825	411	825
ortho1965	34110	37	0.097561	0.406	0.305	0.868	999	573	999
ortho1966	54786	36	0.121951	0.442	0.517	0.906	1623	1047	1623
ortho1967	38421	37	0.097561	0.512	0.429	0.847	1104	585	1104
ortho1968	49815	37	0.097561	0.479	0.194	0.836	1446	699	1446
ortho1969	32337	36	0.121951	0.456	0.405	0.884	969	519	969
ortho1970	30051	37	0.097561	0.468	0.446	0.884	849	576	849
ortho1971	17049	36	0.121951	0.41	0.525	0.904	510	198	510
ortho1972	46758	36	0.121951	0.451	0.507	0.909	1362	693	1362
ortho1973	33357	34	0.170732	0.418	0.403	0.865	1041	582	1041
ortho1974	29958	36	0.121951	0.428	0.35	0.84	876	612	876
ortho1975	69549	37	0.097561	0.426	0.437	0.892	1959	987	1959
ortho1976	21339	37	0.097561	0.453	0.232	0.848	624	342	624
ortho1977	38700	37	0.097561	0.452	0.146	0.829	1155	483	1155
ortho1978	26355	35	0.146341	0.453	0.402	0.873	777	486	777
ortho1979	20145	37	0.097561	0.465	0.117	0.813	579	321	579
ortho1980	45588	37	0.097561	0.456	0.305	0.878	1329	630	1329
ortho1981	18477	37	0.097561	0.447	0.322	0.857	519	384	519
ortho1982	14889	33	0.195122	0.436	0.352	0.87	483	99	483
ortho1983	112554	37	0.097561	0.409	0.489	0.91	3234	1719	3234
ortho1984	30591	33	0.195122	0.444	0.32	0.869	966	525	966
ortho1985	107352	37	0.097561	0.45	0.411	0.878	3126	1338	3126
ortho1986	57072	37	0.097561	0.425	0.521	0.899	1629	906	1629
ortho1987	18804	37	0.097561	0.452	0.389	0.854	540	303	540
ortho1988	24036	35	0.146341	0.425	0.3	0.865	726	378	726
ortho1989	48342	36	0.121951	0.41	0.295	0.847	1470	720	1470
ortho1990	62502	37	0.097561	0.431	0.233	0.852	1803	975	1803
ortho1991	34014	33	0.195122	0.456	0.466	0.886	1101	564	1101
ortho1992	43071	37	0.097561	0.421	0.372	0.86	1299	516	1299
ortho1993	76248	37	0.097561	0.454	0.589	0.907	2229	1041	2229
ortho1994	24804	37	0.097561	0.403	0.163	0.794	711	324	711
ortho1995	48606	37	0.097561	0.431	0.525	0.907	1386	681	1386
ortho1996	23196	36	0.121951	0.436	0.306	0.841	687	396	687
ortho1997	53874	37	0.097561	0.466	0.541	0.894	1566	693	1566
ortho1998	89796	36	0.121951	0.447	0.466	0.882	2808	1005	2808
ortho1999	73113	36	0.121951	0.45	0.531	0.904	2199	1029	2199
ortho2000	59106	35	0.146341	0.416	0.322	0.883	1809	1077	1809
ortho2001	33861	35	0.146341	0.432	0.401	0.882	1038	516	1038
ortho2002	34752	35	0.146341	0.438	0.324	0.881	1050	537	1050
ortho2003	52407	37	0.097561	0.437	0.415	0.87	1476	792	1476
ortho2004	39210	36	0.121951	0.478	0.258	0.802	1140	696	1140
ortho2005	63030	36	0.121951	0.44	0.298	0.848	1881	1152	1881
ortho2006	45045	37	0.097561	0.434	0.445	0.852	1275	807	1275
ortho2007	32583	36	0.121951	0.464	0.195	0.808	981	486	981
ortho2008	74082	37	0.097561	0.439	0.14	0.82	2256	1002	2256
ortho2009	32844	37	0.097561	0.427	0.461	0.86	939	420	939
ortho2010	49851	37	0.097561	0.426	0.291	0.846	1458	843	1458
ortho2011	30684	32	0.219512	0.462	0.189	0.824	1026	408	1026
ortho2012	69351	37	0.097561	0.42	0.33	0.875	1974	1053	1974
ortho2013	69645	37	0.097561	0.438	0.454	0.894	2073	1140	2073
ortho2014	17187	34	0.170732	0.405	0.506	0.903	528	213	528
ortho2015	55326	35	0.146341	0.462	0.412	0.902	1692	801	1692
ortho2016	75522	37	0.097561	0.436	0.365	0.891	2220	993	2220
ortho2017	32196	37	0.097561	0.465	0.247	0.816	948	426	948
ortho2018	36756	36	0.121951	0.424	0.431	0.863	1095	453	1095
ortho2019	42108	35	0.146341	0.421	0.235	0.825	1287	771	1287
ortho2020	23037	34	0.170732	0.479	0.315	0.845	723	339	723
ortho2021	16917	33	0.195122	0.441	0.505	0.89	519	414	519
ortho2022	40593	36	0.121951	0.419	0.377	0.865	1278	447	1278
ortho2023	55635	37	0.097561	0.415	0.573	0.915	1599	621	1599
ortho2024	51300	37	0.097561	0.414	0.23	0.85	1530	642	1530
ortho2025	57213	37	0.097561	0.445	0.315	0.873	1662	678	1662
ortho2026	20958	33	0.195122	0.474	0.49	0.879	675	318	675
ortho2027	62658	37	0.097561	0.503	0.675	0.933	1893	732	1893
ortho2028	58587	36	0.121951	0.448	0.177	0.857	1848	954	1848
ortho2030	93162	35	0.146341	0.429	0.465	0.894	2958	1296	2958
ortho2031	34323	36	0.121951	0.432	0.42	0.873	1035	339	1035
ortho2032	24993	37	0.097561	0.442	0.472	0.872	714	309	714
ortho2033	44805	35	0.146341	0.495	0.346	0.84	1410	645	1410
ortho2034	36510	37	0.097561	0.473	0.344	0.846	1068	468	1068
ortho2035	124941	37	0.097561	0.436	0.51	0.905	3630	1662	3630
ortho2036	29037	35	0.146341	0.424	0.369	0.849	906	498	906
ortho2037	49218	37	0.097561	0.494	0.48	0.897	1422	669	1422
ortho2038	37965	37	0.097561	0.445	0.292	0.866	1074	519	1074
ortho2039	32538	36	0.121951	0.494	0.331	0.818	975	435	975
ortho2040	31866	34	0.170732	0.46	0.609	0.923	966	453	966
ortho2041	28884	37	0.097561	0.436	0.443	0.899	822	300	822
ortho2042	27015	37	0.097561	0.451	0.333	0.845	801	378	801
ortho2043	62070	37	0.097561	0.421	0.531	0.906	1746	918	1746
ortho2044	21345	37	0.097561	0.43	0.127	0.788	624	294	624
ortho2045	18870	35	0.146341	0.487	0.48	0.867	561	309	561
ortho2046	54051	33	0.195122	0.441	0.521	0.9	1734	924	1734
ortho2047	48054	37	0.097561	0.432	0.228	0.869	1422	540	1422
ortho2048	23877	37	0.097561	0.495	0.35	0.838	708	300	708
ortho2049	25764	36	0.121951	0.459	0.024	0.686	798	276	798
ortho2050	96948	36	0.121951	0.473	0.322	0.842	2976	1749	2976
ortho2051	29403	37	0.097561	0.438	0.465	0.886	873	303	873
ortho2052	24783	37	0.097561	0.461	0.367	0.861	732	306	732
ortho2053	20598	33	0.195122	0.413	0.144	0.852	681	249	681
ortho2054	26892	36	0.121951	0.425	0.209	0.828	819	351	819
ortho2055	59916	36	0.121951	0.435	0.396	0.889	1782	1065	1782
ortho2056	19800	34	0.170732	0.442	0.397	0.886	633	306	633
ortho2057	80172	37	0.097561	0.389	0.268	0.873	2358	795	2358
ortho2058	41529	34	0.170732	0.412	0.338	0.855	1287	573	1287
ortho2059	29583	33	0.195122	0.455	0.443	0.877	942	633	942
ortho2060	15345	35	0.146341	0.473	0.519	0.893	441	354	441
ortho2061	30630	37	0.097561	0.447	0.11	0.828	867	363	867
ortho2062	32415	36	0.121951	0.46	0.341	0.845	936	492	936
ortho2063	27228	37	0.097561	0.473	0.303	0.831	801	492	801
ortho2064	40668	37	0.097561	0.444	0.47	0.884	1197	375	1197
ortho2065	25629	37	0.097561	0.398	0.239	0.848	753	300	753
ortho2066	26886	36	0.121951	0.485	0.415	0.841	792	480	792
ortho2067	33114	37	0.097561	0.396	0.298	0.863	972	309	972
ortho2068	92022	37	0.097561	0.459	0.288	0.823	2724	1167	2724
ortho2069	39462	37	0.097561	0.43	0.602	0.92	1173	342	1173
ortho2070	23775	37	0.097561	0.44	0.27	0.827	696	297	696
ortho2071	70377	37	0.097561	0.407	0.188	0.798	2127	735	2127
ortho2072	30813	37	0.097561	0.413	0.352	0.864	918	309	918
ortho2518	66894	34	0.170732	0.433	0.628	0.924	1968	1959	1968
ortho2519	47880	35	0.146341	0.471	0.53	0.895	1404	993	1404
ortho2520	35949	36	0.121951	0.497	0.405	0.802	1017	822	1017
ortho2521	70533	36	0.121951	0.413	0.421	0.88	1989	1578	1989
ortho2522	45306	36	0.121951	0.444	0.423	0.845	1308	837	1308
ortho2523	53805	36	0.121951	0.514	0.548	0.895	1542	1098	1542
ortho2524	33498	36	0.121951	0.46	0.36	0.876	951	738	951
ortho2525	40230	34	0.170732	0.42	0.437	0.881	1215	750	1215
ortho2526	25023	35	0.146341	0.414	0.551	0.915	738	423	738
ortho2527	35079	36	0.121951	0.575	0.467	0.859	978	954	978
ortho2528	53229	35	0.146341	0.409	0.275	0.858	1587	828	1587
ortho2529	64173	36	0.121951	0.439	0.607	0.922	1860	1131	1860
ortho2530	51420	34	0.170732	0.419	0.405	0.873	1539	1311	1539
ortho2531	100113	34	0.170732	0.452	0.439	0.873	3018	1911	3018
ortho2532	37905	34	0.170732	0.455	0.559	0.886	1161	816	1161
ortho2533	39243	36	0.121951	0.555	0.599	0.868	1098	813	1098
ortho2534	90771	36	0.121951	0.42	0.358	0.88	2673	1530	2673
ortho2535	22941	36	0.121951	0.491	0.529	0.899	675	375	675
ortho2536	15249	36	0.121951	0.48	0.462	0.886	426	360	426
ortho2537	91212	33	0.195122	0.412	0.559	0.917	2928	1923	2928
ortho2538	15639	35	0.146341	0.485	0.386	0.854	456	345	456
ortho2539	46884	35	0.146341	0.448	0.502	0.896	1389	822	1389
ortho2540	35772	35	0.146341	0.433	0.38	0.88	1062	753	1062
ortho2541	66906	36	0.121951	0.433	0.413	0.902	1950	1176	1950
ortho2542	20217	36	0.121951	0.473	0.433	0.883	564	489	564
ortho2543	91902	36	0.121951	0.423	0.33	0.868	2688	1881	2688
ortho2544	42318	36	0.121951	0.451	0.278	0.801	1257	783	1257
ortho2545	27546	35	0.146341	0.448	0.28	0.862	843	435	843
ortho2546	71655	35	0.146341	0.421	0.584	0.917	2079	1458	2079
ortho2547	23430	36	0.121951	0.421	0.42	0.867	672	414	672
ortho2548	41124	36	0.121951	0.498	0.311	0.807	1155	912	1155
ortho2549	22431	35	0.146341	0.414	0.569	0.921	654	420	654
ortho2550	36099	35	0.146341	0.482	0.499	0.857	1068	669	1068
ortho2551	21006	35	0.146341	0.462	0.404	0.882	609	429	609
ortho2552	186897	36	0.121951	0.448	0.32	0.853	5520	2994	5520
ortho2553	66327	36	0.121951	0.426	0.352	0.87	1881	1215	1881
ortho2554	47703	36	0.121951	0.486	0.306	0.853	1443	801	1443
ortho2555	42399	36	0.121951	0.418	0.474	0.893	1254	702	1254
ortho2556	35580	36	0.121951	0.442	0.405	0.885	1038	537	1038
ortho2557	34533	35	0.146341	0.462	0.387	0.855	1035	657	1035
ortho2558	97422	35	0.146341	0.435	0.303	0.816	2976	1380	2976
ortho2559	47937	36	0.121951	0.457	0.448	0.853	1401	795	1401
ortho2560	33510	34	0.170732	0.435	0.308	0.854	1032	585	1032
ortho2561	43797	36	0.121951	0.492	0.26	0.812	1338	750	1338
ortho2562	27990	35	0.146341	0.427	0.38	0.84	819	600	819
ortho2563	88185	36	0.121951	0.445	0.475	0.893	2562	1578	2562
ortho2564	36651	33	0.195122	0.455	0.574	0.912	1116	1041	1116
ortho2565	23214	36	0.121951	0.456	0.368	0.851	684	438	684
ortho2566	59463	36	0.121951	0.472	0.277	0.824	1731	1155	1731
ortho2567	34269	35	0.146341	0.466	0.202	0.809	1056	657	1056
ortho2568	36387	35	0.146341	0.45	0.277	0.85	1113	678	1113
ortho2569	23991	35	0.146341	0.447	0.266	0.85	708	552	708
ortho2571	77049	36	0.121951	0.436	0.34	0.881	2253	1524	2253
ortho2572	54894	30	0.268293	0.472	0.63	0.929	1875	1140	1875
ortho2573	11379	34	0.170732	0.439	0.528	0.901	339	300	339
ortho2574	54015	35	0.146341	0.417	0.345	0.87	1644	741	1644
ortho2575	104379	33	0.195122	0.474	0.526	0.902	3282	1932	3282
ortho2576	34125	36	0.121951	0.517	0.462	0.866	972	507	972
ortho2577	39465	35	0.146341	0.537	0.44	0.842	1182	600	1182
ortho2578	52611	36	0.121951	0.459	0.241	0.828	1566	915	1566
ortho2579	25575	36	0.121951	0.425	0.326	0.878	726	456	726
ortho2580	24903	33	0.195122	0.434	0.43	0.878	783	564	783
ortho2581	45447	35	0.146341	0.438	0.343	0.864	1413	675	1413
ortho2582	92223	35	0.146341	0.427	0.533	0.91	2709	1449	2709
ortho2583	34314	34	0.170732	0.521	0.524	0.881	1050	657	1050
ortho2584	40923	35	0.146341	0.442	0.458	0.875	1215	741	1215
ortho2585	35637	36	0.121951	0.443	0.359	0.86	1089	585	1089
ortho2586	29202	36	0.121951	0.398	0.297	0.856	882	597	882
ortho2587	62805	36	0.121951	0.45	0.322	0.847	1863	1119	1863
ortho2588	65676	36	0.121951	0.425	0.414	0.907	1911	969	1911
ortho2589	89766	35	0.146341	0.418	0.17	0.827	2796	1296	2796
ortho2590	77436	36	0.121951	0.428	0.485	0.903	2256	1233	2256
ortho2591	32682	35	0.146341	0.442	0.277	0.832	993	630	993
ortho2592	62340	35	0.146341	0.434	0.423	0.883	1911	1017	1911
ortho2593	24636	35	0.146341	0.435	0.525	0.902	741	423	741
ortho2594	18165	36	0.121951	0.514	0.373	0.836	510	453	510
ortho2595	24645	35	0.146341	0.41	0.527	0.905	750	390	750
ortho2596	118998	36	0.121951	0.41	0.219	0.877	3537	1962	3537
ortho2597	90960	36	0.121951	0.423	0.451	0.907	2643	1359	2643
ortho2598	48438	32	0.219512	0.482	0.331	0.864	1548	1074	1548
ortho2599	77442	36	0.121951	0.443	0.226	0.874	2328	1227	2328
ortho2600	70803	36	0.121951	0.394	0.096	0.768	2142	1392	2142
ortho2601	72954	36	0.121951	0.421	0.266	0.847	2235	1275	2235
ortho2602	21714	33	0.195122	0.472	0.29	0.815	711	390	711
ortho2603	61353	36	0.121951	0.431	0.305	0.877	1842	948	1842
ortho2604	41919	36	0.121951	0.448	0.197	0.806	1248	804	1248
ortho2605	63387	36	0.121951	0.43	0.196	0.851	1914	924	1914
ortho2606	53922	35	0.146341	0.436	0.441	0.881	1635	609	1635
ortho2607	39918	36	0.121951	0.454	0.435	0.893	1245	699	1245
ortho2608	39585	35	0.146341	0.402	0.222	0.86	1173	597	1173
ortho2609	35556	36	0.121951	0.438	0.333	0.878	1089	600	1089
ortho2610	26295	36	0.121951	0.502	0.388	0.852	771	447	771
ortho2611	36075	36	0.121951	0.556	0.219	0.771	1038	855	1038
ortho2612	12012	34	0.170732	0.408	0.477	0.901	354	330	354
ortho2613	26538	36	0.121951	0.463	0.388	0.854	768	354	768
ortho2614	38496	36	0.121951	0.422	0.615	0.923	1158	354	1158
ortho2615	30651	36	0.121951	0.431	0.648	0.933	921	180	921
ortho2616	17883	34	0.170732	0.412	0.249	0.815	567	306	567
ortho2617	16977	30	0.268293	0.468	0.432	0.886	579	447	579
ortho2618	22521	31	0.243902	0.485	0.405	0.834	768	462	768
ortho2619	11544	34	0.170732	0.52	0.418	0.856	342	312	342
ortho2620	29892	35	0.146341	0.414	0.289	0.846	909	459	909
ortho2621	17403	36	0.121951	0.428	0.216	0.854	528	258	528
ortho2622	47652	35	0.146341	0.453	0.532	0.899	1452	876	1452
ortho2623	50991	36	0.121951	0.42	0.275	0.867	1494	609	1494
ortho2624	16725	32	0.219512	0.519	0.277	0.792	531	474	531
ortho2625	43026	35	0.146341	0.404	0.409	0.872	1314	675	1314
ortho2626	25875	35	0.146341	0.431	0.331	0.864	792	423	792
ortho2627	31257	36	0.121951	0.498	0.216	0.764	930	585	930
ortho2628	35664	36	0.121951	0.438	0.198	0.8	1065	645	1065
ortho2629	28230	35	0.146341	0.426	0.285	0.853	864	381	864
ortho2630	33294	36	0.121951	0.402	0.432	0.885	960	522	960
ortho2631	23850	36	0.121951	0.421	0.385	0.855	696	396	696
ortho2632	12576	36	0.121951	0.416	0.285	0.815	354	306	354
ortho2633	11562	29	0.292683	0.429	0.501	0.884	405	300	405
ortho2634	22212	35	0.146341	0.469	0.453	0.852	651	390	651
ortho2635	85257	36	0.121951	0.441	0.434	0.871	2502	1578	2502
ortho2636	32376	35	0.146341	0.502	0.25	0.806	987	558	987
ortho2637	19062	30	0.268293	0.49	0.344	0.862	675	378	675
ortho2638	39036	36	0.121951	0.421	0.395	0.864	1146	438	1146
ortho2639	22101	36	0.121951	0.455	0.411	0.85	642	327	642
ortho2640	119328	36	0.121951	0.445	0.266	0.862	3504	2028	3504
ortho2641	17100	36	0.121951	0.501	0.316	0.777	510	315	510
ortho2642	32460	35	0.146341	0.458	0.156	0.779	996	576	996
ortho2643	30138	33	0.195122	0.44	0.497	0.904	930	651	930
ortho2644	77223	36	0.121951	0.418	0.136	0.819	2304	1098	2304
ortho2645	24594	35	0.146341	0.444	0.212	0.838	759	378	759
ortho2646	43650	36	0.121951	0.431	0.303	0.827	1296	672	1296
ortho2647	29643	36	0.121951	0.423	0.379	0.867	870	423	870
ortho2648	34998	36	0.121951	0.45	0.134	0.758	1032	714	1032
ortho2649	64449	36	0.121951	0.428	0.245	0.831	1908	981	1908
ortho2650	35256	35	0.146341	0.426	0.279	0.877	1080	666	1080
ortho2651	19077	36	0.121951	0.463	0.184	0.789	570	294	570
ortho2652	39804	36	0.121951	0.442	0.301	0.847	1176	732	1176
ortho2653	69762	35	0.146341	0.433	0.48	0.9	2058	1299	2058
ortho2654	23211	36	0.121951	0.429	0.414	0.866	660	519	660
ortho2655	54876	32	0.219512	0.448	0.457	0.915	1791	612	1791
ortho2656	18873	35	0.146341	0.583	0.46	0.84	546	348	546
ortho2657	46698	35	0.146341	0.431	0.584	0.914	1380	822	1380
ortho2658	51171	34	0.170732	0.434	0.413	0.884	1602	828	1602
ortho2659	41934	35	0.146341	0.526	0.366	0.814	1302	624	1302
ortho2660	35283	35	0.146341	0.516	0.372	0.841	1071	588	1071
ortho2661	47301	36	0.121951	0.443	0.299	0.857	1374	582	1374
ortho2662	24015	32	0.219512	0.442	0.368	0.878	810	429	810
ortho2663	26385	36	0.121951	0.522	0.366	0.807	762	426	762
ortho2664	21381	34	0.170732	0.432	0.335	0.871	666	357	666
ortho2665	22662	34	0.170732	0.406	0.261	0.856	717	354	717
ortho2666	35679	36	0.121951	0.415	0.192	0.837	1035	603	1035
ortho2667	34644	36	0.121951	0.434	0.52	0.876	1023	387	1023
ortho2668	76503	36	0.121951	0.425	0.415	0.9	2259	1146	2259
ortho2669	31326	36	0.121951	0.434	0.332	0.866	960	528	960
ortho2670	39228	33	0.195122	0.423	0.561	0.909	1245	753	1245
ortho2671	20850	36	0.121951	0.427	0.521	0.881	582	513	582
ortho2672	64830	34	0.170732	0.423	0.394	0.881	2073	864	2073
ortho2673	71805	35	0.146341	0.437	0.33	0.888	2154	1131	2154
ortho2674	49443	36	0.121951	0.481	0.369	0.876	1401	999	1401
ortho2675	19710	34	0.170732	0.449	0.504	0.89	591	495	591
ortho2676	19842	35	0.146341	0.424	0.345	0.863	594	300	594
ortho2677	16593	33	0.195122	0.484	0.142	0.8	537	300	537
ortho2678	32370	34	0.170732	0.434	0.335	0.88	978	690	978
ortho2679	19392	35	0.146341	0.433	0.378	0.859	561	495	561
ortho2680	41397	36	0.121951	0.442	0.14	0.841	1239	585	1239
ortho2681	53577	35	0.146341	0.421	0.159	0.861	1665	831	1665
ortho2682	24930	35	0.146341	0.454	0.616	0.922	714	654	714
ortho2683	73587	36	0.121951	0.409	0.293	0.844	2331	1197	2331
ortho2684	54255	36	0.121951	0.427	0.197	0.832	1671	891	1671
ortho2685	38292	36	0.121951	0.421	0.28	0.84	1188	540	1188
ortho2686	28893	33	0.195122	0.445	0.276	0.864	921	537	921
ortho2687	50985	36	0.121951	0.464	0.417	0.88	1536	774	1536
ortho2689	22989	36	0.121951	0.463	0.069	0.781	708	390	708
ortho2690	37317	36	0.121951	0.45	0.074	0.833	1146	546	1146
ortho2691	38796	36	0.121951	0.44	0.529	0.901	1125	615	1125
ortho2692	107454	36	0.121951	0.445	0.483	0.892	3165	1257	3165
ortho2693	27051	35	0.146341	0.418	0.179	0.786	834	426	834
ortho2694	23469	33	0.195122	0.439	0.328	0.843	738	357	738
ortho2695	55326	36	0.121951	0.431	0.527	0.894	1674	906	1674
ortho2696	43311	35	0.146341	0.424	0.379	0.893	1314	618	1314
ortho2697	54978	34	0.170732	0.443	0.363	0.872	1704	1044	1704
ortho2698	82437	36	0.121951	0.43	0.121	0.815	2544	1236	2544
ortho2699	29028	35	0.146341	0.43	0.48	0.906	855	522	855
ortho270	29496	40	0.0243902	0.423	0.446	0.894	747	387	747
ortho2700	41493	36	0.121951	0.412	0.407	0.876	1236	654	1236
ortho2701	120999	36	0.121951	0.417	0.179	0.84	3684	1611	3684
ortho2702	11967	35	0.146341	0.42	0.342	0.864	357	114	357
ortho2703	30678	33	0.195122	0.413	0.53	0.898	978	258	978
ortho2704	29520	36	0.121951	0.499	0.469	0.845	852	393	852
ortho2705	32472	33	0.195122	0.482	0.2	0.81	1065	630	1065
ortho2706	44409	35	0.146341	0.415	0.166	0.836	1386	717	1386
ortho2707	24111	35	0.146341	0.484	0.52	0.895	786	387	786
ortho2708	59190	36	0.121951	0.43	0.453	0.901	1782	963	1782
ortho2709	21435	34	0.170732	0.472	0.403	0.855	633	594	633
ortho271	58245	40	0.0243902	0.455	0.366	0.878	1551	912	1551
ortho2710	27969	35	0.146341	0.412	0.326	0.859	861	381	861
ortho2711	40269	36	0.121951	0.42	0.09	0.847	1173	591	1173
ortho2712	44064	35	0.146341	0.424	0.399	0.861	1314	537	1314
ortho2713	12714	36	0.121951	0.45	0.072	0.7	363	294	363
ortho2714	30555	36	0.121951	0.552	0.143	0.754	912	519	912
ortho2715	34314	34	0.170732	0.456	0.386	0.87	1095	456	1095
ortho2716	31578	36	0.121951	0.479	0.158	0.764	951	519	951
ortho2717	29043	36	0.121951	0.409	0.261	0.83	834	522	834
ortho2718	52422	35	0.146341	0.44	0.564	0.923	1557	1002	1557
ortho2719	20055	34	0.170732	0.44	0.389	0.856	630	345	630
ortho272	33552	36	0.121951	0.48	0.512	0.899	975	579	975
ortho2720	56601	36	0.121951	0.428	0.217	0.851	1668	990	1668
ortho2721	24780	36	0.121951	0.408	0.205	0.869	735	312	735
ortho2722	31026	35	0.146341	0.446	0.337	0.83	966	444	966
ortho2723	22137	34	0.170732	0.457	0.434	0.862	708	309	708
ortho2724	21003	31	0.243902	0.462	0.561	0.889	702	423	702
ortho2725	16221	34	0.170732	0.457	0.346	0.83	483	408	483
ortho2726	27984	36	0.121951	0.426	0.255	0.772	822	492	822
ortho2727	10566	35	0.146341	0.47	0.429	0.891	312	156	312
ortho2728	30951	36	0.121951	0.433	0.15	0.777	945	564	945
ortho2729	40251	35	0.146341	0.386	0.34	0.833	1248	510	1248
ortho273	73536	40	0.0243902	0.459	0.486	0.885	1908	993	1908
ortho2730	41967	36	0.121951	0.515	0.324	0.848	1317	696	1317
ortho2731	19881	34	0.170732	0.429	0.369	0.874	639	360	639
ortho2732	55266	34	0.170732	0.44	0.472	0.898	1662	990	1662
ortho2733	50889	35	0.146341	0.434	0.438	0.87	1530	801	1530
ortho2734	27495	36	0.121951	0.431	0.391	0.887	798	486	798
ortho2735	18786	36	0.121951	0.418	0.301	0.838	558	333	558
ortho2736	52530	36	0.121951	0.407	0.272	0.86	1551	744	1551
ortho2737	32040	33	0.195122	0.449	0.377	0.877	1008	690	1008
ortho2738	22077	36	0.121951	0.436	0.416	0.862	651	327	651
ortho2739	153411	36	0.121951	0.429	0.129	0.863	4794	2274	4794
ortho274	44343	40	0.0243902	0.464	0.338	0.873	1164	687	1164
ortho2740	115233	36	0.121951	0.41	0.486	0.915	3438	1845	3438
ortho2741	16479	34	0.170732	0.4	0.202	0.843	549	273	549
ortho2742	77037	35	0.146341	0.429	0.474	0.89	2253	1530	2253
ortho2743	20913	35	0.146341	0.437	0.346	0.855	621	363	621
ortho2744	32418	36	0.121951	0.411	0.373	0.881	981	552	981
ortho2745	61293	36	0.121951	0.423	0.208	0.869	1845	1014	1845
ortho2746	47889	35	0.146341	0.445	0.341	0.894	1446	705	1446
ortho2747	21882	35	0.146341	0.456	0.213	0.839	681	339	681
ortho2748	34209	31	0.243902	0.487	0.497	0.89	1176	486	1176
ortho2749	54294	36	0.121951	0.441	0.578	0.91	1629	912	1629
ortho275	83571	40	0.0243902	0.443	0.524	0.905	2166	1503	2166
ortho2750	36882	31	0.243902	0.454	0.533	0.906	1215	696	1215
ortho2751	26538	32	0.219512	0.448	0.337	0.884	873	423	873
ortho2752	47874	33	0.195122	0.424	0.435	0.878	1518	969	1518
ortho2753	48543	36	0.121951	0.421	0.37	0.851	1428	669	1428
ortho2754	60771	35	0.146341	0.409	0.437	0.884	1830	1110	1830
ortho2755	27735	36	0.121951	0.412	0.432	0.884	804	414	804
ortho2756	50967	36	0.121951	0.449	0.486	0.897	1473	750	1473
ortho2757	47364	36	0.121951	0.43	0.217	0.839	1467	573	1467
ortho2758	31233	36	0.121951	0.457	0.519	0.897	912	564	912
ortho2759	102255	36	0.121951	0.423	0.31	0.848	3027	1194	3027
ortho276	65529	40	0.0243902	0.426	0.513	0.886	1680	951	1680
ortho2760	19113	34	0.170732	0.462	0.533	0.909	600	126	600
ortho2761	44874	36	0.121951	0.473	0.241	0.809	1395	651	1395
ortho2762	109290	35	0.146341	0.397	0.252	0.858	3393	1422	3393
ortho2763	46386	35	0.146341	0.412	0.306	0.881	1407	693	1407
ortho2764	106347	36	0.121951	0.44	0.441	0.901	3222	1344	3222
ortho2765	19527	36	0.121951	0.416	0.36	0.821	570	342	570
ortho2766	62109	36	0.121951	0.423	0.402	0.886	1881	846	1881
ortho2767	91539	36	0.121951	0.416	0.206	0.831	2787	1107	2787
ortho2768	35043	35	0.146341	0.398	0.154	0.84	1041	654	1041
ortho2769	49608	36	0.121951	0.408	0.168	0.844	1485	582	1485
ortho277	40011	39	0.0487805	0.43	0.553	0.904	1113	654	1113
ortho2770	53382	36	0.121951	0.417	0.184	0.81	1605	771	1605
ortho2771	37185	36	0.121951	0.406	0.113	0.758	1122	552	1122
ortho2772	89919	34	0.170732	0.422	0.448	0.891	2823	1107	2823
ortho2773	51630	36	0.121951	0.516	0.405	0.85	1521	726	1521
ortho2774	51318	29	0.292683	0.494	0.634	0.894	1830	1017	1830
ortho2775	31311	34	0.170732	0.499	0.283	0.794	999	381	999
ortho2776	24351	36	0.121951	0.417	0.155	0.803	750	258	750
ortho2777	60714	35	0.146341	0.444	0.529	0.897	1860	849	1860
ortho2778	52719	36	0.121951	0.394	0.442	0.897	1536	1044	1536
ortho2779	62508	34	0.170732	0.413	0.523	0.906	1890	1554	1890
ortho278	74022	40	0.0243902	0.488	0.473	0.881	1923	1026	1923
ortho2780	65685	36	0.121951	0.422	0.391	0.874	1917	1092	1917
ortho2781	39597	36	0.121951	0.517	0.359	0.849	1173	408	1173
ortho2782	72429	35	0.146341	0.402	0.332	0.884	2229	909	2229
ortho2783	34116	35	0.146341	0.497	0.245	0.819	1020	669	1020
ortho2784	58629	36	0.121951	0.413	0.058	0.778	1812	687	1812
ortho2785	19014	34	0.170732	0.425	0.686	0.934	579	381	579
ortho2786	43359	34	0.170732	0.439	0.453	0.901	1344	540	1344
ortho2787	93468	36	0.121951	0.441	0.592	0.92	2688	1269	2688
ortho2788	21198	36	0.121951	0.413	0.306	0.828	630	297	630
ortho2789	152964	36	0.121951	0.417	0.271	0.843	4737	1455	4737
ortho279	22857	40	0.0243902	0.414	0.478	0.912	588	354	588
ortho2790	33501	35	0.146341	0.44	0.561	0.906	1011	486	1011
ortho2791	85257	35	0.146341	0.434	0.39	0.86	2571	1596	2571
ortho2793	18444	36	0.121951	0.438	0.297	0.819	546	132	546
ortho2794	24768	36	0.121951	0.494	0.181	0.75	762	225	762
ortho2795	26286	35	0.146341	0.413	0.213	0.825	780	363	780
ortho2796	49974	36	0.121951	0.434	0.27	0.823	1554	474	1554
ortho2797	20664	35	0.146341	0.441	0.078	0.764	615	291	615
ortho2798	73644	36	0.121951	0.422	0.348	0.879	2238	504	2238
ortho280	42075	40	0.0243902	0.446	0.414	0.869	1077	744	1077
ortho281	44736	40	0.0243902	0.414	0.283	0.876	1164	684	1164
ortho282	92490	40	0.0243902	0.461	0.561	0.908	2427	1284	2427
ortho283	65589	40	0.0243902	0.436	0.515	0.905	1737	921	1737
ortho284	55473	39	0.0487805	0.473	0.565	0.903	1458	1002	1458
ortho285	28737	40	0.0243902	0.433	0.296	0.839	744	570	744
ortho286	35931	39	0.0487805	0.415	0.365	0.878	954	534	954
ortho287	19998	39	0.0487805	0.514	0.603	0.904	522	273	522
ortho288	28347	40	0.0243902	0.53	0.303	0.843	732	462	732
ortho289	22359	40	0.0243902	0.421	0.401	0.858	594	336	594
ortho290	67431	40	0.0243902	0.481	0.381	0.896	1860	1011	1860
ortho291	43404	40	0.0243902	0.44	0.251	0.859	1158	726	1158
ortho292	35907	40	0.0243902	0.426	0.346	0.856	945	378	945
ortho293	33663	37	0.097561	0.459	0.337	0.848	942	504	942
ortho294	47709	38	0.0731707	0.474	0.315	0.841	1314	720	1314
ortho295	35952	33	0.195122	0.465	0.404	0.851	1116	801	1116
ortho296	48444	39	0.0487805	0.445	0.4	0.877	1320	711	1320
ortho297	25329	39	0.0487805	0.457	0.347	0.839	678	417	678
ortho298	21234	40	0.0243902	0.383	0.255	0.848	573	294	573
ortho299	55500	39	0.0487805	0.449	0.249	0.821	1545	831	1545
ortho300	50295	36	0.121951	0.441	0.412	0.867	1446	933	1446
ortho301	39066	40	0.0243902	0.475	0.456	0.886	1008	639	1008
ortho302	48108	39	0.0487805	0.413	0.416	0.902	1326	702	1326
ortho303	27444	38	0.0731707	0.452	0.325	0.847	738	498	738
ortho304	32676	39	0.0487805	0.43	0.414	0.894	876	567	876
ortho305	79434	39	0.0487805	0.414	0.461	0.892	2154	1332	2154
ortho306	41367	39	0.0487805	0.483	0.231	0.835	1155	582	1155
ortho307	26547	40	0.0243902	0.424	0.38	0.875	693	219	693
ortho308	50607	40	0.0243902	0.53	0.479	0.831	1317	807	1317
ortho309	26799	38	0.0731707	0.45	0.32	0.868	762	420	762
ortho310	66003	39	0.0487805	0.451	0.336	0.884	1842	1122	1842
ortho311	20166	40	0.0243902	0.428	0.255	0.84	522	390	522
ortho312	30606	34	0.170732	0.44	0.501	0.887	912	675	912
ortho313	43266	37	0.097561	0.436	0.222	0.848	1215	645	1215
ortho314	24354	40	0.0243902	0.472	0.279	0.812	675	261	675
ortho315	34764	40	0.0243902	0.463	0.346	0.832	933	483	933
ortho316	22413	38	0.0731707	0.425	0.179	0.768	675	348	675
ortho317	28851	36	0.121951	0.435	0.324	0.856	840	528	840
ortho318	37827	40	0.0243902	0.456	0.545	0.893	969	495	969
ortho319	51213	39	0.0487805	0.421	0.277	0.889	1392	576	1392
ortho320	20130	40	0.0243902	0.417	0.098	0.745	531	396	531
ortho321	44511	37	0.097561	0.437	0.206	0.797	1338	648	1338
ortho322	24876	36	0.121951	0.43	0.489	0.884	750	390	750
ortho323	27609	38	0.0731707	0.452	0.482	0.894	768	450	768
ortho324	49179	38	0.0731707	0.518	0.352	0.834	1368	873	1368
ortho325	32940	40	0.0243902	0.45	0.191	0.784	876	546	876
ortho326	34212	40	0.0243902	0.475	0.349	0.881	894	579	894
ortho327	35625	39	0.0487805	0.449	0.448	0.888	969	480	969
ortho328	50571	35	0.146341	0.455	0.355	0.883	1500	588	1500
ortho3289	71532	35	0.146341	0.421	0.587	0.926	2088	1299	2088
ortho329	43302	37	0.097561	0.405	0.248	0.85	1245	636	1245
ortho3290	96642	34	0.170732	0.428	0.382	0.874	2949	2322	2949
ortho3291	58626	35	0.146341	0.438	0.328	0.853	1695	1311	1695
ortho3292	87402	35	0.146341	0.447	0.533	0.899	2520	1998	2520
ortho3293	45756	33	0.195122	0.429	0.729	0.938	1419	942	1419
ortho3294	53616	34	0.170732	0.433	0.483	0.902	1632	873	1632
ortho3295	32988	32	0.219512	0.466	0.62	0.913	1047	837	1047
ortho3296	93780	33	0.195122	0.439	0.68	0.941	2964	2286	2964
ortho3297	38433	35	0.146341	0.408	0.498	0.893	1122	804	1122
ortho3298	50712	35	0.146341	0.481	0.341	0.861	1521	1026	1521
ortho3299	74838	35	0.146341	0.435	0.449	0.905	2256	1368	2256
ortho330	49524	37	0.097561	0.44	0.518	0.9	1410	609	1410
ortho3300	47679	35	0.146341	0.535	0.371	0.816	1395	1119	1395
ortho3301	66861	35	0.146341	0.393	0.486	0.908	1953	1407	1953
ortho3302	37950	35	0.146341	0.419	0.502	0.92	1104	843	1104
ortho3303	52425	35	0.146341	0.449	0.455	0.894	1515	1296	1515
ortho3304	65472	34	0.170732	0.438	0.336	0.882	2046	1149	2046
ortho3305	65520	35	0.146341	0.456	0.337	0.839	1944	1203	1944
ortho3306	10710	34	0.170732	0.459	0.505	0.874	315	315	315
ortho3307	57258	33	0.195122	0.408	0.3	0.855	1791	1092	1791
ortho3308	77607	35	0.146341	0.418	0.264	0.84	2265	1728	2265
ortho3309	55296	35	0.146341	0.45	0.424	0.846	1629	1182	1629
ortho331	33759	40	0.0243902	0.436	0.201	0.837	909	453	909
ortho3311	58464	35	0.146341	0.449	0.438	0.851	1725	1020	1725
ortho3312	58728	35	0.146341	0.458	0.518	0.894	1698	1470	1698
ortho3313	24168	34	0.170732	0.548	0.486	0.875	714	696	714
ortho3314	47526	35	0.146341	0.506	0.422	0.817	1383	882	1383
ortho3315	45204	34	0.170732	0.427	0.449	0.89	1365	801	1365
ortho3316	34521	31	0.243902	0.545	0.359	0.807	1137	900	1137
ortho3317	54402	35	0.146341	0.486	0.451	0.851	1578	891	1578
ortho3318	68973	33	0.195122	0.432	0.535	0.912	2220	1221	2220
ortho3319	67071	35	0.146341	0.441	0.42	0.89	2022	1119	2022
ortho332	25605	40	0.0243902	0.478	0.384	0.858	648	573	648
ortho3320	11649	32	0.219512	0.429	0.475	0.877	366	342	366
ortho3321	27804	34	0.170732	0.425	0.189	0.817	837	657	837
ortho3322	59727	34	0.170732	0.402	0.474	0.892	1839	1164	1839
ortho3323	52557	34	0.170732	0.448	0.402	0.888	1671	924	1671
ortho3324	51093	35	0.146341	0.487	0.158	0.833	1572	882	1572
ortho3325	75765	35	0.146341	0.455	0.398	0.892	2256	1281	2256
ortho3326	38718	35	0.146341	0.433	0.48	0.895	1143	684	1143
ortho3327	62430	35	0.146341	0.424	0.519	0.903	1890	1179	1890
ortho3328	19266	35	0.146341	0.474	0.362	0.847	561	459	561
ortho3329	16950	35	0.146341	0.501	0.333	0.821	498	342	498
ortho333	19467	39	0.0487805	0.412	0.426	0.886	507	345	507
ortho3330	60492	35	0.146341	0.405	0.322	0.851	1875	1140	1875
ortho3331	16089	34	0.170732	0.426	0.366	0.89	489	390	489
ortho3332	46164	34	0.170732	0.413	0.373	0.892	1449	912	1449
ortho3333	17709	35	0.146341	0.434	0.439	0.868	528	312	528
ortho3334	83583	35	0.146341	0.457	0.234	0.857	2577	1530	2577
ortho3335	62583	34	0.170732	0.409	0.38	0.871	1935	1083	1935
ortho3336	90729	32	0.219512	0.453	0.417	0.894	2994	1752	2994
ortho3337	56562	35	0.146341	0.412	0.166	0.818	1755	828	1755
ortho3338	52749	34	0.170732	0.44	0.517	0.901	1605	1140	1605
ortho3339	37917	34	0.170732	0.428	0.42	0.862	1170	639	1170
ortho334	25416	36	0.121951	0.426	0.261	0.859	783	375	783
ortho3340	18396	34	0.170732	0.49	0.457	0.85	558	309	558
ortho3341	56841	31	0.243902	0.421	0.404	0.863	1869	1428	1869
ortho3342	79050	34	0.170732	0.435	0.516	0.896	2445	1548	2445
ortho3343	58917	35	0.146341	0.46	0.457	0.885	1743	939	1743
ortho3344	14175	34	0.170732	0.457	0.434	0.873	429	276	429
ortho3345	32724	35	0.146341	0.484	0.443	0.87	963	714	963
ortho3346	34128	35	0.146341	0.441	0.219	0.807	1020	675	1020
ortho3347	12270	35	0.146341	0.488	0.661	0.921	351	342	351
ortho3348	67818	35	0.146341	0.422	0.225	0.821	2118	1269	2118
ortho3349	30420	35	0.146341	0.434	0.192	0.833	939	564	939
ortho335	46095	39	0.0487805	0.422	0.556	0.909	1230	573	1230
ortho3350	51396	35	0.146341	0.46	0.572	0.91	1551	1140	1551
ortho3351	36234	35	0.146341	0.476	0.462	0.878	1086	630	1086
ortho3352	12243	35	0.146341	0.417	0.449	0.881	354	300	354
ortho3353	52242	35	0.146341	0.438	0.464	0.906	1581	555	1581
ortho3354	65475	33	0.195122	0.448	0.469	0.894	2097	1272	2097
ortho3355	15420	32	0.219512	0.402	0.474	0.886	483	468	483
ortho3356	23121	32	0.219512	0.456	0.57	0.909	747	420	747
ortho3357	57222	33	0.195122	0.436	0.317	0.843	1884	1107	1884
ortho3358	29235	31	0.243902	0.455	0.371	0.853	984	636	984
ortho3359	83634	35	0.146341	0.452	0.101	0.85	2496	1602	2496
ortho336	54915	39	0.0487805	0.443	0.284	0.861	1515	699	1515
ortho3360	54540	35	0.146341	0.435	0.52	0.904	1641	1044	1641
ortho3361	70086	33	0.195122	0.423	0.355	0.876	2328	1191	2328
ortho3362	15711	35	0.146341	0.561	0.389	0.855	453	360	453
ortho3363	98505	35	0.146341	0.426	0.478	0.905	3033	1812	3033
ortho3364	46860	34	0.170732	0.489	0.358	0.837	1410	1050	1410
ortho3365	16569	35	0.146341	0.484	0.489	0.873	489	315	489
ortho3366	48078	34	0.170732	0.4	0.512	0.907	1488	963	1488
ortho3367	30993	35	0.146341	0.387	0.316	0.866	927	540	927
ortho3368	35427	34	0.170732	0.42	0.464	0.884	1128	627	1128
ortho3369	30864	33	0.195122	0.409	0.246	0.787	1020	687	1020
ortho337	25536	39	0.0487805	0.47	0.395	0.858	681	342	681
ortho3370	28932	34	0.170732	0.422	0.44	0.875	888	513	888
ortho3371	80589	34	0.170732	0.431	0.211	0.84	2559	1626	2559
ortho3372	80247	34	0.170732	0.401	0.444	0.904	2502	1587	2502
ortho3373	116901	34	0.170732	0.405	0.493	0.907	3678	2502	3678
ortho3374	22938	32	0.219512	0.448	0.351	0.855	783	348	783
ortho3375	28959	34	0.170732	0.486	0.305	0.831	912	495	912
ortho3376	31314	34	0.170732	0.431	0.268	0.864	981	504	981
ortho3377	30405	34	0.170732	0.427	0.271	0.854	981	561	981
ortho3378	56406	35	0.146341	0.406	0.235	0.837	1701	1071	1701
ortho3379	121491	33	0.195122	0.429	0.268	0.857	3930	2355	3930
ortho338	34035	36	0.121951	0.434	0.331	0.88	1023	432	1023
ortho3380	30258	34	0.170732	0.429	0.303	0.854	981	477	981
ortho3381	38577	35	0.146341	0.417	0.394	0.887	1167	615	1167
ortho3382	31506	34	0.170732	0.473	0.426	0.856	954	582	954
ortho3383	51849	34	0.170732	0.417	0.303	0.894	1641	840	1641
ortho3384	101697	35	0.146341	0.436	0.247	0.829	3156	1713	3156
ortho3385	23244	31	0.243902	0.429	0.514	0.888	780	567	780
ortho3386	43800	35	0.146341	0.486	0.298	0.809	1362	771	1362
ortho3387	97566	35	0.146341	0.425	0.365	0.87	2997	1593	2997
ortho3388	58911	34	0.170732	0.424	0.563	0.913	1839	846	1839
ortho3389	41082	35	0.146341	0.446	0.205	0.827	1275	645	1275
ortho339	19311	38	0.0731707	0.436	0.538	0.907	522	366	522
ortho3390	84990	34	0.170732	0.436	0.521	0.901	2637	1632	2637
ortho3391	28065	35	0.146341	0.467	0.435	0.89	816	444	816
ortho3392	23316	35	0.146341	0.487	0.33	0.845	705	483	705
ortho3393	36384	34	0.170732	0.438	0.239	0.855	1140	714	1140
ortho3394	26007	32	0.219512	0.412	0.294	0.829	891	582	891
ortho3395	19302	35	0.146341	0.431	0.493	0.894	612	321	612
ortho3396	26934	32	0.219512	0.435	0.459	0.901	909	468	909
ortho3397	70860	35	0.146341	0.419	0.384	0.875	2124	1182	2124
ortho3398	34851	33	0.195122	0.443	0.399	0.875	1113	678	1113
ortho3399	25569	31	0.243902	0.417	0.302	0.877	870	435	870
ortho340	73614	40	0.0243902	0.453	0.396	0.872	1938	1032	1938
ortho3400	39555	35	0.146341	0.432	0.172	0.8	1173	786	1173
ortho3401	15639	30	0.268293	0.515	0.26	0.804	531	384	531
ortho3402	11103	34	0.170732	0.456	0.456	0.865	327	312	327
ortho3403	40776	35	0.146341	0.435	0.202	0.795	1266	822	1266
ortho3404	37596	31	0.243902	0.42	0.52	0.913	1302	810	1302
ortho3405	47601	34	0.170732	0.448	0.214	0.808	1530	675	1530
ortho3406	17100	35	0.146341	0.453	0.405	0.862	513	225	513
ortho3407	41976	34	0.170732	0.446	0.442	0.859	1308	771	1308
ortho3408	24918	34	0.170732	0.443	0.384	0.846	756	444	756
ortho3409	32496	35	0.146341	0.437	0.569	0.898	993	339	993
ortho341	20505	39	0.0487805	0.43	0.211	0.826	549	243	549
ortho3410	44217	33	0.195122	0.451	0.458	0.909	1464	771	1464
ortho3411	71547	35	0.146341	0.42	0.126	0.794	2184	897	2184
ortho3412	13392	33	0.195122	0.425	0.507	0.884	408	339	408
ortho3413	24240	34	0.170732	0.446	0.237	0.841	735	561	735
ortho3414	42489	34	0.170732	0.429	0.479	0.894	1314	948	1314
ortho3415	14988	31	0.243902	0.43	0.579	0.92	522	303	522
ortho3416	48114	34	0.170732	0.464	0.549	0.887	1476	861	1476
ortho3417	23439	32	0.219512	0.432	0.37	0.856	768	372	768
ortho3418	36231	35	0.146341	0.429	0.157	0.763	1113	537	1113
ortho3419	51423	30	0.268293	0.414	0.662	0.933	1785	1137	1785
ortho342	46827	39	0.0487805	0.401	0.315	0.862	1278	582	1278
ortho3420	23214	34	0.170732	0.421	0.211	0.828	720	366	720
ortho3421	23046	35	0.146341	0.457	0.519	0.889	711	267	711
ortho3422	17286	30	0.268293	0.426	0.477	0.902	612	93	612
ortho3423	49650	35	0.146341	0.433	0.169	0.831	1554	798	1554
ortho3424	59856	33	0.195122	0.417	0.338	0.86	1962	1005	1962
ortho3425	35739	34	0.170732	0.414	0.444	0.852	1137	573	1137
ortho3426	32952	29	0.292683	0.445	0.237	0.844	1266	630	1266
ortho3427	25506	33	0.195122	0.447	0.617	0.913	783	654	783
ortho3428	77964	35	0.146341	0.406	0.076	0.814	2364	1215	2364
ortho3429	17655	34	0.170732	0.398	0.082	0.814	546	207	546
ortho343	30969	40	0.0243902	0.504	0.347	0.847	795	408	795
ortho3430	37602	35	0.146341	0.414	0.353	0.862	1179	606	1179
ortho3431	63030	29	0.292683	0.449	0.465	0.906	2397	1479	2397
ortho3432	21558	35	0.146341	0.442	0.319	0.856	639	405	639
ortho3433	12789	35	0.146341	0.403	0.181	0.76	381	246	381
ortho3434	33105	34	0.170732	0.431	0.54	0.906	1017	669	1017
ortho3435	60726	35	0.146341	0.432	0.305	0.843	1851	1017	1851
ortho3436	29883	32	0.219512	0.426	0.298	0.867	987	534	987
ortho3437	12510	32	0.219512	0.461	0.323	0.842	396	312	396
ortho3438	18243	35	0.146341	0.479	0.242	0.824	546	348	546
ortho3439	34644	34	0.170732	0.435	0.28	0.866	1047	438	1047
ortho344	58497	39	0.0487805	0.447	0.303	0.846	1620	747	1620
ortho3440	19884	35	0.146341	0.456	0.434	0.887	585	354	585
ortho3441	22428	33	0.195122	0.456	0.143	0.753	711	531	711
ortho3442	36138	35	0.146341	0.438	0.192	0.789	1119	711	1119
ortho3443	45291	35	0.146341	0.431	0.533	0.891	1320	708	1320
ortho3445	35088	35	0.146341	0.423	0.334	0.866	1071	243	1071
ortho3446	18363	33	0.195122	0.535	0.208	0.789	567	447	567
ortho3447	20958	31	0.243902	0.436	0.387	0.882	687	522	687
ortho3448	36936	35	0.146341	0.466	0.3	0.864	1065	963	1065
ortho3449	52719	34	0.170732	0.457	0.334	0.845	1647	870	1647
ortho345	36831	38	0.0731707	0.424	0.282	0.862	1038	564	1038
ortho3450	74199	34	0.170732	0.421	0.192	0.811	2313	1572	2313
ortho3451	28302	34	0.170732	0.433	0.466	0.898	906	504	906
ortho3452	21540	34	0.170732	0.435	0.344	0.861	660	366	660
ortho3453	38928	35	0.146341	0.488	0.306	0.853	1209	780	1209
ortho3454	40455	35	0.146341	0.452	0.261	0.83	1278	603	1278
ortho3455	47004	34	0.170732	0.435	0.604	0.926	1389	1251	1389
ortho3456	15180	35	0.146341	0.454	0.357	0.828	456	270	456
ortho3457	37053	35	0.146341	0.411	0.239	0.848	1143	573	1143
ortho3458	50727	35	0.146341	0.443	0.374	0.857	1536	945	1536
ortho3459	21639	31	0.243902	0.419	0.502	0.894	705	489	705
ortho346	35745	40	0.0243902	0.431	0.394	0.855	960	417	960
ortho3460	61314	34	0.170732	0.45	0.379	0.857	1893	1101	1893
ortho3461	37413	33	0.195122	0.429	0.34	0.829	1248	663	1248
ortho3462	12957	33	0.195122	0.474	0.522	0.886	393	387	393
ortho3463	38580	32	0.219512	0.462	0.346	0.847	1296	594	1296
ortho3464	27882	33	0.195122	0.437	0.587	0.916	876	567	876
ortho3465	27927	34	0.170732	0.464	0.315	0.856	867	447	867
ortho3466	45645	34	0.170732	0.423	0.472	0.894	1470	921	1470
ortho3467	24711	34	0.170732	0.447	0.283	0.816	768	375	768
ortho3468	36312	31	0.243902	0.441	0.378	0.868	1263	384	1263
ortho3469	26835	31	0.243902	0.448	0.322	0.866	894	639	894
ortho347	58764	38	0.0731707	0.431	0.44	0.897	1668	705	1668
ortho3470	49257	32	0.219512	0.446	0.147	0.835	1599	834	1599
ortho3471	35898	31	0.243902	0.507	0.574	0.893	1170	981	1170
ortho3472	37032	34	0.170732	0.447	0.447	0.884	1149	525	1149
ortho3473	32949	34	0.170732	0.422	0.42	0.88	1017	594	1017
ortho3474	17607	34	0.170732	0.43	0.341	0.838	546	387	546
ortho3475	74613	35	0.146341	0.422	0.158	0.814	2241	1236	2241
ortho3476	27159	33	0.195122	0.467	0.425	0.871	855	462	855
ortho3477	23652	32	0.219512	0.433	0.371	0.852	765	543	765
ortho3478	43947	33	0.195122	0.432	0.352	0.861	1422	813	1422
ortho3479	32013	34	0.170732	0.423	0.452	0.889	996	339	996
ortho348	43833	39	0.0487805	0.457	0.43	0.888	1194	729	1194
ortho3480	17811	31	0.243902	0.414	0.312	0.834	609	417	609
ortho3481	39909	35	0.146341	0.424	0.176	0.798	1221	708	1221
ortho3482	30729	34	0.170732	0.459	0.273	0.848	981	552	981
ortho3483	61512	35	0.146341	0.449	0.35	0.872	1902	948	1902
ortho3484	39858	35	0.146341	0.487	0.485	0.84	1197	618	1197
ortho3485	68592	34	0.170732	0.452	0.287	0.858	2166	1170	2166
ortho3486	35682	32	0.219512	0.443	0.492	0.893	1155	777	1155
ortho3487	37077	35	0.146341	0.424	0.308	0.878	1164	516	1164
ortho3488	34359	35	0.146341	0.437	0.328	0.874	1029	399	1029
ortho3489	65349	34	0.170732	0.444	0.424	0.891	2037	1167	2037
ortho349	22299	40	0.0243902	0.46	0.4	0.866	588	273	588
ortho3490	63597	35	0.146341	0.481	0.357	0.882	1926	1197	1926
ortho3491	14868	33	0.195122	0.412	0.441	0.879	465	312	465
ortho3492	69924	35	0.146341	0.419	0.427	0.87	2166	600	2166
ortho3493	16413	30	0.268293	0.385	0.418	0.873	591	192	591
ortho3494	30000	35	0.146341	0.419	0.457	0.885	900	375	900
ortho3495	15210	33	0.195122	0.471	0.47	0.872	504	294	504
ortho3496	39729	35	0.146341	0.412	0.437	0.859	1197	639	1197
ortho3497	74976	33	0.195122	0.421	0.075	0.797	2409	1491	2409
ortho3498	42510	29	0.292683	0.441	0.586	0.923	1473	1269	1473
ortho3499	35604	34	0.170732	0.421	0.362	0.85	1092	897	1092
ortho350	66669	40	0.0243902	0.42	0.304	0.865	1848	516	1848
ortho3500	81141	35	0.146341	0.438	0.182	0.833	2490	1413	2490
ortho3501	19620	32	0.219512	0.491	0.499	0.877	621	435	621
ortho3502	16650	34	0.170732	0.403	0.269	0.811	543	234	543
ortho3503	30540	35	0.146341	0.448	0.425	0.885	942	480	942
ortho3504	30087	33	0.195122	0.431	0.301	0.81	963	621	963
ortho3505	12939	33	0.195122	0.421	0.468	0.888	402	255	402
ortho3506	44097	31	0.243902	0.483	0.452	0.852	1470	870	1470
ortho3507	43203	34	0.170732	0.438	0.207	0.85	1377	855	1377
ortho3508	30348	35	0.146341	0.402	0.457	0.863	939	480	939
ortho3509	27750	35	0.146341	0.412	0.106	0.808	876	429	876
ortho351	115884	40	0.0243902	0.45	0.221	0.85	3132	1383	3132
ortho3510	18528	35	0.146341	0.409	0.091	0.715	582	378	582
ortho3511	29457	35	0.146341	0.459	0.415	0.861	858	609	858
ortho3512	54732	35	0.146341	0.425	0.13	0.804	1677	882	1677
ortho3513	29949	35	0.146341	0.417	0.373	0.853	888	312	888
ortho3514	58671	35	0.146341	0.436	0.354	0.874	1728	1116	1728
ortho3515	21414	35	0.146341	0.554	0.253	0.819	651	216	651
ortho3516	21003	35	0.146341	0.471	0.267	0.828	645	345	645
ortho3517	34632	33	0.195122	0.427	0.304	0.87	1140	618	1140
ortho3518	26445	34	0.170732	0.435	0.339	0.849	858	405	858
ortho3519	52377	33	0.195122	0.444	0.392	0.874	1683	1047	1683
ortho352	92766	38	0.0731707	0.433	0.546	0.915	2703	960	2703
ortho3520	45054	35	0.146341	0.426	0.394	0.853	1392	636	1392
ortho3521	55167	34	0.170732	0.433	0.388	0.891	1731	867	1731
ortho3522	23367	33	0.195122	0.431	0.389	0.843	759	402	759
ortho3523	38073	33	0.195122	0.423	0.325	0.871	1266	672	1266
ortho3524	34611	34	0.170732	0.46	0.311	0.837	1092	537	1092
ortho3525	84030	35	0.146341	0.47	0.263	0.863	2544	1560	2544
ortho3526	32316	35	0.146341	0.491	0.501	0.883	927	828	927
ortho3527	28683	34	0.170732	0.393	0.321	0.848	900	390	900
ortho3528	25146	34	0.170732	0.419	0.313	0.834	795	405	795
ortho3529	13002	34	0.170732	0.532	0.107	0.748	402	165	402
ortho353	29733	39	0.0487805	0.411	0.292	0.859	801	450	801
ortho3530	58635	34	0.170732	0.47	0.611	0.916	1830	1131	1830
ortho3531	23352	34	0.170732	0.487	0.217	0.854	747	306	747
ortho3532	22818	35	0.146341	0.424	0.496	0.886	699	321	699
ortho3533	24834	35	0.146341	0.397	0.253	0.858	762	387	762
ortho3534	62346	35	0.146341	0.411	0.082	0.78	1914	1221	1914
ortho3535	13065	31	0.243902	0.469	0.308	0.849	429	237	429
ortho3536	47757	29	0.292683	0.425	0.526	0.892	1755	1140	1755
ortho3537	17928	35	0.146341	0.48	0.158	0.736	546	348	546
ortho3538	36048	34	0.170732	0.399	0.116	0.734	1185	693	1185
ortho3539	21429	35	0.146341	0.46	0.414	0.858	645	405	645
ortho354	31656	40	0.0243902	0.476	0.465	0.886	831	372	831
ortho3540	67824	32	0.219512	0.413	0.184	0.823	2295	1134	2295
ortho3541	59223	34	0.170732	0.426	0.373	0.895	1848	807	1848
ortho3542	32754	35	0.146341	0.433	0.417	0.882	957	555	957
ortho3543	21054	29	0.292683	0.56	0.548	0.861	744	621	744
ortho3544	49635	32	0.219512	0.43	0.494	0.883	1656	903	1656
ortho3545	27201	33	0.195122	0.441	0.561	0.902	882	471	882
ortho3546	28989	34	0.170732	0.561	0.388	0.823	927	369	927
ortho3547	43698	35	0.146341	0.405	0.456	0.888	1317	699	1317
ortho3548	162621	35	0.146341	0.447	0.339	0.863	4854	2457	4854
ortho3549	17529	33	0.195122	0.449	0.346	0.814	543	426	543
ortho355	78483	40	0.0243902	0.415	0.42	0.894	2085	906	2085
ortho3550	29418	35	0.146341	0.475	0.435	0.868	891	465	891
ortho3551	31605	34	0.170732	0.442	0.103	0.793	990	573	990
ortho3552	12171	35	0.146341	0.428	0.173	0.735	369	237	369
ortho3553	58635	33	0.195122	0.428	0.529	0.918	1926	792	1926
ortho3554	65586	35	0.146341	0.428	0.401	0.884	2010	1146	2010
ortho3555	29379	35	0.146341	0.446	0.156	0.83	909	489	909
ortho3556	23556	35	0.146341	0.472	0.195	0.818	735	348	735
ortho3557	44241	34	0.170732	0.409	0.283	0.839	1359	1053	1359
ortho3558	20646	30	0.268293	0.574	0.42	0.851	726	285	726
ortho3559	11139	32	0.219512	0.428	0.219	0.823	384	246	384
ortho356	26832	37	0.097561	0.438	0.429	0.863	798	261	798
ortho3560	22965	33	0.195122	0.423	0.42	0.878	738	333	738
ortho3561	18879	32	0.219512	0.432	0.348	0.858	630	321	630
ortho3562	33213	32	0.219512	0.438	0.303	0.834	1059	747	1059
ortho3563	68880	34	0.170732	0.433	0.306	0.883	2232	534	2232
ortho3564	82722	35	0.146341	0.427	0.308	0.869	2571	1200	2571
ortho3565	54654	34	0.170732	0.428	0.425	0.871	1737	924	1737
ortho3566	53619	33	0.195122	0.413	0.578	0.905	1728	990	1728
ortho3567	33246	34	0.170732	0.417	0.233	0.848	1032	684	1032
ortho3568	20337	34	0.170732	0.402	0.309	0.864	648	267	648
ortho3569	19521	33	0.195122	0.494	0.417	0.86	630	285	630
ortho357	109908	40	0.0243902	0.445	0.407	0.88	2919	1167	2919
ortho3570	81933	34	0.170732	0.445	0.52	0.889	2487	1341	2487
ortho3571	47826	35	0.146341	0.412	0.314	0.867	1455	648	1455
ortho3572	11244	34	0.170732	0.412	0.409	0.876	357	81	357
ortho3573	31038	35	0.146341	0.448	0.443	0.857	912	561	912
ortho3574	20082	34	0.170732	0.464	0.381	0.836	633	330	633
ortho3575	19818	35	0.146341	0.464	0.403	0.854	606	291	606
ortho3576	64917	33	0.195122	0.505	0.506	0.887	2007	1380	2007
ortho3577	40968	35	0.146341	0.483	0.499	0.886	1227	639	1227
ortho3578	19812	34	0.170732	0.46	0.431	0.868	612	270	612
ortho3579	66999	34	0.170732	0.426	0.348	0.87	2127	1245	2127
ortho358	18975	40	0.0243902	0.442	0.463	0.888	516	246	516
ortho3580	33729	35	0.146341	0.434	0.495	0.888	1023	510	1023
ortho3581	28944	33	0.195122	0.463	0.256	0.841	957	330	957
ortho3582	39183	35	0.146341	0.43	0.227	0.842	1203	534	1203
ortho3583	72744	34	0.170732	0.425	0.17	0.814	2313	1134	2313
ortho3584	14313	30	0.268293	0.434	0.298	0.836	513	327	513
ortho3585	31905	34	0.170732	0.43	0.446	0.899	1002	456	1002
ortho3586	24711	33	0.195122	0.462	0.349	0.854	786	492	786
ortho3587	40884	34	0.170732	0.516	0.337	0.852	1245	558	1245
ortho3588	140727	34	0.170732	0.43	0.229	0.842	4755	1734	4755
ortho3589	84303	35	0.146341	0.41	0.429	0.891	2580	1299	2580
ortho359	97386	38	0.0731707	0.448	0.504	0.914	2736	1113	2736
ortho3590	138873	34	0.170732	0.392	0.301	0.852	4413	1938	4413
ortho3591	89592	35	0.146341	0.408	0.408	0.891	2781	888	2781
ortho3592	54843	34	0.170732	0.425	0.107	0.8	1734	756	1734
ortho3593	172020	35	0.146341	0.45	0.189	0.821	5454	1854	5454
ortho3594	23484	35	0.146341	0.423	0.367	0.836	732	312	732
ortho3595	31509	34	0.170732	0.416	0.132	0.802	999	639	999
ortho3596	35544	34	0.170732	0.437	0.392	0.886	1116	627	1116
ortho3597	26178	32	0.219512	0.552	0.359	0.861	879	321	879
ortho3598	43002	35	0.146341	0.457	0.445	0.879	1296	543	1296
ortho3599	55413	35	0.146341	0.416	0.329	0.879	1725	609	1725
ortho360	21795	40	0.0243902	0.447	0.246	0.82	582	297	582
ortho3600	14328	35	0.146341	0.491	0.585	0.895	426	6	426
ortho3601	22905	35	0.146341	0.547	0.275	0.848	690	393	690
ortho3602	16887	34	0.170732	0.411	0.507	0.894	534	288	534
ortho3603	21423	35	0.146341	0.44	0.291	0.809	654	291	654
ortho3604	19449	34	0.170732	0.414	0.463	0.9	603	306	603
ortho3605	67254	34	0.170732	0.408	0.199	0.82	2151	630	2151
ortho3606	28788	35	0.146341	0.503	0.259	0.832	909	339	909
ortho3607	30582	35	0.146341	0.439	0.538	0.898	930	327	930
ortho3608	111204	34	0.170732	0.43	0.42	0.894	3513	1038	3513
ortho3609	83274	33	0.195122	0.413	0.355	0.88	2730	486	2730
ortho361	27084	37	0.097561	0.438	0.373	0.886	759	384	759
ortho3610	46626	34	0.170732	0.425	0.289	0.819	1437	741	1437
ortho3611	35019	29	0.292683	0.407	0.529	0.873	1215	1083	1215
ortho3612	43488	34	0.170732	0.421	0.258	0.855	1380	594	1380
ortho3613	118746	34	0.170732	0.412	0.346	0.88	3816	1350	3816
ortho3614	33339	34	0.170732	0.432	0.276	0.836	1044	429	1044
ortho3615	40953	33	0.195122	0.428	0.23	0.843	1383	384	1383
ortho362	27042	38	0.0731707	0.422	0.459	0.888	762	363	762
ortho363	44292	40	0.0243902	0.401	0.491	0.891	1170	492	1170
ortho364	24792	40	0.0243902	0.462	0.18	0.812	672	333	672
ortho365	31737	40	0.0243902	0.434	0.441	0.879	855	330	855
ortho366	68304	40	0.0243902	0.435	0.519	0.909	1809	462	1809
ortho367	36207	40	0.0243902	0.497	0.326	0.859	972	342	972
ortho368	30387	33	0.195122	0.406	0.268	0.814	1011	240	1011
ortho369	119082	40	0.0243902	0.472	0.618	0.925	3297	657	3297
ortho370	33675	40	0.0243902	0.433	0.358	0.87	927	306	927
ortho371	56988	39	0.0487805	0.409	0.078	0.812	1638	333	1638
ortho372	68862	40	0.0243902	0.412	0.496	0.898	1911	345	1911
ortho4111	72999	34	0.170732	0.428	0.499	0.901	2214	1422	2214
ortho4112	105102	33	0.195122	0.444	0.625	0.92	3189	3153	3189
ortho4113	106320	34	0.170732	0.427	0.373	0.881	3231	2091	3231
ortho4114	48558	34	0.170732	0.431	0.568	0.909	1470	1074	1470
ortho4115	48822	34	0.170732	0.507	0.251	0.816	1485	903	1485
ortho4116	44643	34	0.170732	0.432	0.469	0.87	1338	993	1338
ortho4117	72723	34	0.170732	0.425	0.472	0.892	2220	1434	2220
ortho4118	16065	32	0.219512	0.441	0.441	0.845	510	471	510
ortho4119	53526	31	0.243902	0.415	0.313	0.874	1854	1170	1854
ortho4120	38307	34	0.170732	0.44	0.421	0.872	1158	762	1158
ortho4121	35049	32	0.219512	0.441	0.673	0.931	1104	933	1104
ortho4122	75918	34	0.170732	0.421	0.439	0.907	2349	1320	2349
ortho4123	50658	33	0.195122	0.429	0.348	0.846	1584	918	1584
ortho4124	27579	31	0.243902	0.446	0.414	0.901	939	624	939
ortho4125	38484	34	0.170732	0.417	0.59	0.91	1140	1071	1140
ortho4126	59280	33	0.195122	0.426	0.408	0.86	1869	1050	1869
ortho4127	102291	34	0.170732	0.428	0.352	0.873	3135	1890	3135
ortho4128	55092	34	0.170732	0.444	0.529	0.906	1623	1578	1623
ortho4129	51510	33	0.195122	0.465	0.46	0.893	1611	1146	1611
ortho4130	39015	34	0.170732	0.435	0.598	0.909	1158	801	1158
ortho4131	65580	34	0.170732	0.44	0.447	0.893	2013	1461	2013
ortho4132	35829	34	0.170732	0.446	0.478	0.88	1059	996	1059
ortho4133	31401	29	0.292683	0.513	0.566	0.917	1092	927	1092
ortho4134	29247	34	0.170732	0.455	0.544	0.898	867	681	867
ortho4135	43281	31	0.243902	0.446	0.483	0.897	1428	1074	1428
ortho4136	13071	34	0.170732	0.463	0.457	0.878	387	315	387
ortho4137	30840	34	0.170732	0.465	0.459	0.876	933	801	933
ortho4138	40899	34	0.170732	0.48	0.607	0.908	1203	1200	1203
ortho4139	95586	33	0.195122	0.457	0.567	0.915	2904	2667	2904
ortho4140	12915	34	0.170732	0.526	0.445	0.875	384	324	384
ortho4141	61392	34	0.170732	0.475	0.442	0.882	1905	1104	1905
ortho4142	45624	34	0.170732	0.447	0.236	0.851	1413	837	1413
ortho4143	40281	34	0.170732	0.445	0.455	0.895	1212	942	1212
ortho4144	23769	33	0.195122	0.455	0.424	0.889	729	588	729
ortho4145	56730	34	0.170732	0.431	0.446	0.893	1749	1221	1749
ortho4146	65904	33	0.195122	0.43	0.253	0.864	2133	1209	2133
ortho4147	13359	34	0.170732	0.527	0.343	0.828	396	363	396
ortho4148	60660	34	0.170732	0.426	0.215	0.854	1923	1089	1923
ortho4149	26142	34	0.170732	0.531	0.436	0.826	783	468	783
ortho4150	15717	33	0.195122	0.478	0.311	0.814	498	261	498
ortho4151	25848	32	0.219512	0.43	0.096	0.845	834	525	834
ortho4152	25458	34	0.170732	0.418	0.556	0.913	783	546	783
ortho4153	78516	34	0.170732	0.425	0.269	0.832	2409	1683	2409
ortho4154	96627	34	0.170732	0.418	0.468	0.909	2961	1587	2961
ortho4155	18276	33	0.195122	0.429	0.447	0.875	561	405	561
ortho4156	60408	34	0.170732	0.459	0.363	0.857	1824	1014	1824
ortho4157	36087	34	0.170732	0.463	0.407	0.868	1122	699	1122
ortho4158	103737	34	0.170732	0.472	0.376	0.861	3222	1713	3228
ortho4159	23310	32	0.219512	0.44	0.46	0.884	744	519	744
ortho4160	38547	34	0.170732	0.43	0.452	0.867	1188	618	1188
ortho4161	26691	31	0.243902	0.432	0.552	0.904	873	627	873
ortho4162	14232	34	0.170732	0.445	0.399	0.865	426	330	426
ortho4163	59688	31	0.243902	0.456	0.511	0.872	1959	1035	1959
ortho4164	25023	33	0.195122	0.458	0.484	0.892	798	405	798
ortho4165	79059	33	0.195122	0.439	0.253	0.855	2511	1695	2511
ortho4166	40674	33	0.195122	0.448	0.53	0.918	1248	759	1248
ortho4167	13671	32	0.219512	0.432	0.415	0.861	429	420	429
ortho4168	33870	33	0.195122	0.439	0.421	0.869	1080	753	1080
ortho4169	26841	34	0.170732	0.439	0.439	0.882	840	438	840
ortho4170	49371	33	0.195122	0.437	0.461	0.894	1533	1287	1533
ortho4171	32925	31	0.243902	0.456	0.475	0.898	1131	711	1131
ortho4172	27228	33	0.195122	0.487	0.232	0.783	867	444	867
ortho4173	98091	33	0.195122	0.426	0.472	0.9	3117	1713	3117
ortho4174	44664	33	0.195122	0.466	0.354	0.86	1425	885	1425
ortho4175	14172	34	0.170732	0.486	0.434	0.878	426	324	426
ortho4176	32637	33	0.195122	0.422	0.351	0.866	1017	801	1017
ortho4177	50187	34	0.170732	0.471	0.525	0.893	1530	951	1530
ortho4178	44262	34	0.170732	0.48	0.471	0.851	1347	831	1347
ortho4179	53961	34	0.170732	0.415	0.435	0.899	1671	849	1671
ortho4180	51111	33	0.195122	0.421	0.44	0.88	1638	1020	1638
ortho4181	42651	34	0.170732	0.458	0.432	0.893	1362	777	1362
ortho4182	36852	34	0.170732	0.43	0.204	0.839	1149	735	1149
ortho4183	17574	34	0.170732	0.416	0.489	0.878	546	318	546
ortho4184	66570	33	0.195122	0.423	0.638	0.926	2061	1806	2061
ortho4185	104148	34	0.170732	0.439	0.486	0.904	3282	1992	3282
ortho4186	22149	32	0.219512	0.411	0.321	0.856	741	462	741
ortho4187	22803	34	0.170732	0.449	0.379	0.869	705	504	705
ortho4188	34680	34	0.170732	0.391	0.148	0.762	1119	663	1119
ortho4189	40440	33	0.195122	0.54	0.395	0.838	1326	768	1326
ortho4190	36252	33	0.195122	0.421	0.3	0.852	1131	630	1131
ortho4191	66123	33	0.195122	0.449	0.439	0.888	2139	1245	2139
ortho4192	48435	34	0.170732	0.422	0.172	0.855	1524	669	1524
ortho4193	40731	34	0.170732	0.418	0.483	0.892	1227	549	1227
ortho4194	67959	32	0.219512	0.435	0.49	0.9	2169	1650	2169
ortho4195	109656	34	0.170732	0.432	0.338	0.846	3576	1881	3576
ortho4196	30054	32	0.219512	0.499	0.269	0.794	1002	654	1002
ortho4197	128178	34	0.170732	0.42	0.522	0.902	4068	2550	4068
ortho4198	17265	34	0.170732	0.424	0.387	0.898	525	318	525
ortho4199	44211	34	0.170732	0.428	0.557	0.89	1338	777	1338
ortho4200	41046	31	0.243902	0.436	0.265	0.844	1458	732	1458
ortho4201	24822	32	0.219512	0.444	0.427	0.879	804	537	804
ortho4202	23247	33	0.195122	0.447	0.427	0.902	747	468	747
ortho4203	15132	34	0.170732	0.474	0.347	0.808	447	435	447
ortho4204	22677	33	0.195122	0.428	0.371	0.888	720	486	720
ortho4205	68130	34	0.170732	0.412	0.235	0.858	2160	1098	2160
ortho4206	121323	29	0.292683	0.424	0.483	0.901	4296	3108	4296
ortho4207	13044	34	0.170732	0.418	0.549	0.899	384	375	384
ortho4208	29649	33	0.195122	0.437	0.447	0.88	945	504	945
ortho4209	48678	32	0.219512	0.416	0.512	0.909	1599	879	1599
ortho4210	68070	34	0.170732	0.417	0.321	0.9	2118	1236	2118
ortho4211	34353	31	0.243902	0.462	0.178	0.814	1200	648	1200
ortho4212	52242	32	0.219512	0.471	0.326	0.854	1740	948	1740
ortho4213	204480	34	0.170732	0.441	0.436	0.908	6480	3309	6480
ortho4214	41928	33	0.195122	0.403	0.226	0.84	1377	630	1377
ortho4215	14928	32	0.219512	0.425	0.467	0.861	495	294	495
ortho4216	51906	34	0.170732	0.431	0.256	0.837	1647	996	1647
ortho4217	45759	34	0.170732	0.451	0.523	0.903	1467	687	1467
ortho4218	24825	33	0.195122	0.451	0.357	0.831	768	636	768
ortho4219	48165	34	0.170732	0.417	0.281	0.834	1518	837	1518
ortho4220	31617	34	0.170732	0.437	0.252	0.822	936	834	936
ortho4221	65595	33	0.195122	0.443	0.329	0.863	2190	1320	2190
ortho4222	12312	34	0.170732	0.439	0.21	0.826	372	288	372
ortho4223	31275	33	0.195122	0.425	0.297	0.823	1023	615	1023
ortho4224	26874	34	0.170732	0.531	0.494	0.855	822	450	822
ortho4225	104862	34	0.170732	0.426	0.266	0.843	3309	1818	3309
ortho4226	20178	34	0.170732	0.469	0.426	0.874	612	336	612
ortho4227	56103	33	0.195122	0.416	0.487	0.91	1815	858	1815
ortho4228	18741	31	0.243902	0.434	0.555	0.901	609	567	609
ortho4229	163650	34	0.170732	0.437	0.274	0.835	5103	2814	5106
ortho4230	70908	34	0.170732	0.436	0.413	0.882	2235	1185	2235
ortho4231	34557	34	0.170732	0.457	0.226	0.821	1062	654	1062
ortho4232	28347	33	0.195122	0.434	0.234	0.833	897	498	897
ortho4233	89757	34	0.170732	0.428	0.295	0.84	3003	1614	3003
ortho4234	24126	33	0.195122	0.431	0.388	0.889	789	438	789
ortho4235	15321	34	0.170732	0.399	0.38	0.868	471	192	471
ortho4236	37323	34	0.170732	0.448	0.528	0.896	1212	666	1212
ortho4237	18501	32	0.219512	0.446	0.284	0.847	627	399	627
ortho4238	16173	33	0.195122	0.461	0.445	0.851	492	483	492
ortho4239	27669	32	0.219512	0.434	0.264	0.851	906	621	906
ortho4240	60705	34	0.170732	0.403	0.131	0.78	1920	1167	1920
ortho4241	41604	34	0.170732	0.41	0.438	0.887	1284	648	1284
ortho4242	17022	32	0.219512	0.42	0.626	0.913	543	333	543
ortho4243	38436	33	0.195122	0.461	0.283	0.847	1260	723	1260
ortho4244	84651	34	0.170732	0.442	0.402	0.894	2640	1425	2640
ortho4245	47922	32	0.219512	0.429	0.447	0.913	1596	924	1596
ortho4246	26631	33	0.195122	0.444	0.393	0.864	825	480	825
ortho4247	26892	29	0.292683	0.445	0.536	0.884	951	675	951
ortho4248	69660	33	0.195122	0.45	0.376	0.864	2184	1302	2184
ortho4249	20097	34	0.170732	0.426	0.357	0.88	633	315	633
ortho4250	28584	33	0.195122	0.5	0.488	0.883	897	510	897
ortho4251	43146	33	0.195122	0.411	0.474	0.882	1431	888	1431
ortho4252	12534	34	0.170732	0.414	0.128	0.768	390	198	390
ortho4253	17475	33	0.195122	0.429	0.508	0.893	537	483	537
ortho4254	20550	33	0.195122	0.445	0.233	0.807	657	417	657
ortho4255	45867	34	0.170732	0.43	0.349	0.86	1482	654	1482
ortho4256	32862	33	0.195122	0.492	0.574	0.896	1047	660	1047
ortho4257	13566	34	0.170732	0.499	0.38	0.834	408	318	408
ortho4258	53157	34	0.170732	0.445	0.375	0.867	1686	759	1686
ortho4259	25164	33	0.195122	0.437	0.199	0.81	804	441	804
ortho4260	26970	34	0.170732	0.522	0.33	0.829	858	450	858
ortho4261	35316	34	0.170732	0.448	0.341	0.845	1110	624	1110
ortho4262	54300	32	0.219512	0.431	0.553	0.903	1728	1347	1728
ortho4263	10986	34	0.170732	0.608	0.282	0.809	330	297	330
ortho4264	82968	34	0.170732	0.432	0.151	0.815	2640	1689	2640
ortho4265	17553	30	0.268293	0.423	0.315	0.807	597	456	597
ortho4266	14520	32	0.219512	0.442	0.594	0.899	468	327	468
ortho4267	15324	34	0.170732	0.449	0.315	0.821	486	255	486
ortho4268	40386	32	0.219512	0.436	0.567	0.907	1332	651	1332
ortho4269	24090	29	0.292683	0.508	0.336	0.834	855	696	855
ortho4270	41349	32	0.219512	0.426	0.42	0.872	1332	729	1332
ortho4271	16302	34	0.170732	0.512	0.226	0.786	495	333	495
ortho4272	43590	34	0.170732	0.417	0.538	0.923	1323	966	1323
ortho4273	36021	31	0.243902	0.403	0.324	0.868	1254	669	1254
ortho4274	112908	34	0.170732	0.414	0.151	0.815	3525	2061	3525
ortho4275	25713	34	0.170732	0.421	0.266	0.863	816	489	816
ortho4276	32751	32	0.219512	0.418	0.181	0.824	1140	480	1140
ortho4277	17304	33	0.195122	0.472	0.332	0.85	546	312	546
ortho4278	69588	34	0.170732	0.444	0.393	0.871	2130	1230	2130
ortho4279	17136	32	0.219512	0.435	0.29	0.824	549	441	549
ortho4280	25146	34	0.170732	0.452	0.397	0.879	813	219	813
ortho4281	36819	33	0.195122	0.433	0.322	0.852	1200	591	1200
ortho4282	38700	34	0.170732	0.454	0.55	0.908	1179	723	1179
ortho4283	15705	28	0.317073	0.439	0.488	0.882	588	177	588
ortho4284	12078	32	0.219512	0.399	0.486	0.896	381	279	381
ortho4285	48771	32	0.219512	0.427	0.616	0.91	1530	1356	1530
ortho4286	53412	34	0.170732	0.419	0.279	0.875	1713	924	1713
ortho4287	18912	33	0.195122	0.433	0.442	0.851	597	324	597
ortho4288	21726	33	0.195122	0.431	0.459	0.878	723	279	723
ortho4289	35298	33	0.195122	0.46	0.357	0.861	1155	699	1155
ortho4290	34776	32	0.219512	0.432	0.417	0.871	1167	705	1167
ortho4291	44046	32	0.219512	0.449	0.369	0.877	1497	624	1497
ortho4292	26322	32	0.219512	0.433	0.391	0.855	852	546	852
ortho4293	41061	34	0.170732	0.507	0.419	0.842	1278	660	1278
ortho4294	16281	33	0.195122	0.515	0.364	0.837	516	288	516
ortho4295	54360	32	0.219512	0.42	0.554	0.902	1767	1143	1767
ortho4296	37269	32	0.219512	0.468	0.366	0.867	1245	738	1245
ortho4297	17376	31	0.243902	0.403	0.387	0.871	582	375	582
ortho4298	23121	33	0.195122	0.453	0.191	0.799	768	510	768
ortho4299	124965	33	0.195122	0.422	0.325	0.854	4242	1551	4242
ortho4300	36042	34	0.170732	0.45	0.216	0.829	1146	609	1146
ortho4301	34404	34	0.170732	0.412	0.54	0.911	1110	219	1110
ortho4302	92778	32	0.219512	0.417	0.313	0.867	3156	1677	3156
ortho4303	26538	34	0.170732	0.459	0.225	0.83	837	471	837
ortho4304	15906	31	0.243902	0.456	0.482	0.903	525	357	525
ortho4305	33642	34	0.170732	0.411	0.122	0.79	1056	288	1056
ortho4306	16446	31	0.243902	0.608	0.321	0.792	555	309	555
ortho4307	21756	34	0.170732	0.449	0.222	0.807	717	225	717
ortho4308	16083	34	0.170732	0.455	0.275	0.814	498	303	498
ortho4309	24798	32	0.219512	0.41	0.524	0.914	825	396	825
ortho4310	38946	34	0.170732	0.449	0.33	0.864	1197	732	1197
ortho4311	36936	33	0.195122	0.419	0.343	0.807	1146	945	1146
ortho4312	22107	32	0.219512	0.459	0.444	0.864	708	483	708
ortho4313	55101	34	0.170732	0.436	0.273	0.869	1728	909	1728
ortho4314	24531	33	0.195122	0.421	0.629	0.921	777	219	777
ortho4315	26562	32	0.219512	0.434	0.439	0.883	864	594	864
ortho4316	32694	30	0.268293	0.455	0.291	0.845	1125	771	1125
ortho4317	37521	34	0.170732	0.468	0.333	0.834	1137	531	1137
ortho4318	20544	34	0.170732	0.402	0.344	0.869	642	414	642
ortho4319	35199	34	0.170732	0.411	0.382	0.85	1089	585	1089
ortho4320	29349	33	0.195122	0.39	0.327	0.83	930	504	930
ortho4321	31143	34	0.170732	0.526	0.264	0.791	951	609	951
ortho4322	81255	34	0.170732	0.431	0.195	0.851	2544	1389	2544
ortho4323	16605	34	0.170732	0.441	0.119	0.761	528	261	528
ortho4324	65787	34	0.170732	0.41	0.314	0.864	2016	1062	2016
ortho4325	16173	33	0.195122	0.43	0.408	0.857	507	384	507
ortho4326	46392	34	0.170732	0.435	0.524	0.892	1398	1005	1398
ortho4327	34548	34	0.170732	0.437	0.378	0.871	1041	657	1041
ortho4328	71901	34	0.170732	0.437	0.211	0.849	2286	666	2286
ortho4329	40353	34	0.170732	0.422	0.226	0.815	1278	717	1278
ortho4330	38115	33	0.195122	0.513	0.488	0.873	1206	720	1206
ortho4331	27138	33	0.195122	0.479	0.32	0.822	876	354	876
ortho4332	43929	33	0.195122	0.432	0.409	0.895	1392	768	1392
ortho4333	34314	34	0.170732	0.482	0.362	0.824	1095	675	1095
ortho4334	30765	32	0.219512	0.461	0.423	0.88	1005	666	1005
ortho4335	16164	34	0.170732	0.413	0.146	0.773	513	372	513
ortho4336	35352	33	0.195122	0.403	0.416	0.881	1092	675	1092
ortho4337	63636	34	0.170732	0.452	0.435	0.806	1875	1812	1875
ortho4338	25761	34	0.170732	0.451	0.173	0.824	807	465	807
ortho4339	18753	33	0.195122	0.45	0.46	0.891	585	402	585
ortho4340	34497	33	0.195122	0.439	0.395	0.879	1110	510	1110
ortho4341	17187	30	0.268293	0.468	0.26	0.832	603	396	603
ortho4342	57300	32	0.219512	0.424	0.47	0.909	1956	1170	1956
ortho4343	19875	34	0.170732	0.414	0.305	0.869	636	288	636
ortho4344	33123	33	0.195122	0.438	0.402	0.853	1104	339	1104
ortho4345	65304	33	0.195122	0.391	0.413	0.889	2115	984	2115
ortho4346	30762	31	0.243902	0.421	0.398	0.889	1071	726	1071
ortho4347	45486	33	0.195122	0.402	0.457	0.889	1497	780	1497
ortho4348	40032	33	0.195122	0.409	0.538	0.912	1275	774	1275
ortho4349	11592	34	0.170732	0.459	0.25	0.822	372	213	372
ortho4350	25860	32	0.219512	0.425	0.151	0.798	903	480	903
ortho4351	27510	33	0.195122	0.416	0.413	0.876	921	456	921
ortho4352	27918	34	0.170732	0.567	0.387	0.816	879	525	879
ortho4353	32775	34	0.170732	0.447	0.337	0.852	1020	576	1020
ortho4354	43110	32	0.219512	0.421	0.334	0.873	1416	504	1416
ortho4355	13632	31	0.243902	0.438	0.456	0.867	441	429	441
ortho4356	46110	33	0.195122	0.445	0.414	0.867	1482	1014	1482
ortho4357	29421	33	0.195122	0.469	0.276	0.828	945	471	945
ortho4358	40107	33	0.195122	0.431	0.27	0.868	1290	660	1290
ortho4359	15666	34	0.170732	0.454	0.394	0.866	477	327	477
ortho4360	12696	32	0.219512	0.463	0.17	0.778	417	264	417
ortho4361	18597	33	0.195122	0.503	0.583	0.885	585	165	585
ortho4362	62049	34	0.170732	0.419	0.275	0.819	2016	828	2016
ortho4363	22914	34	0.170732	0.437	0.38	0.883	714	360	714
ortho4364	49083	34	0.170732	0.426	0.544	0.891	1494	888	1494
ortho4365	79995	34	0.170732	0.443	0.222	0.861	2580	1089	2580
ortho4366	32220	34	0.170732	0.451	0.502	0.905	993	588	993
ortho4367	19557	34	0.170732	0.461	0.269	0.841	594	318	594
ortho4368	99753	34	0.170732	0.434	0.313	0.857	3171	1485	3171
ortho4369	23301	34	0.170732	0.394	0.13	0.87	753	207	753
ortho4370	41862	31	0.243902	0.411	0.372	0.859	1503	636	1503
ortho4371	16983	33	0.195122	0.41	0.147	0.818	552	291	552
ortho4372	46185	34	0.170732	0.435	0.31	0.838	1425	648	1425
ortho4373	45357	34	0.170732	0.461	0.216	0.829	1446	813	1446
ortho4374	31911	33	0.195122	0.44	0.358	0.879	1026	612	1026
ortho4375	40629	33	0.195122	0.442	0.312	0.859	1272	777	1272
ortho4376	16701	34	0.170732	0.445	0.437	0.859	519	312	519
ortho4377	52923	33	0.195122	0.433	0.334	0.859	1746	912	1746
ortho4378	39465	32	0.219512	0.435	0.485	0.903	1341	642	1341
ortho4379	19608	34	0.170732	0.48	0.278	0.772	633	360	633
ortho4381	18234	33	0.195122	0.447	0.564	0.916	573	369	573
ortho4382	42951	33	0.195122	0.423	0.146	0.844	1422	681	1422
ortho4383	44343	33	0.195122	0.421	0.254	0.858	1389	852	1389
ortho4384	34788	32	0.219512	0.47	0.296	0.83	1200	507	1200
ortho4385	44346	34	0.170732	0.381	0.351	0.887	1425	612	1425
ortho4386	24501	34	0.170732	0.452	0.313	0.837	771	369	771
ortho4387	12036	30	0.268293	0.42	0.357	0.855	426	258	426
ortho4388	74961	34	0.170732	0.417	0.274	0.832	2292	1572	2292
ortho4389	113370	33	0.195122	0.439	0.263	0.892	3729	1644	3729
ortho4390	85959	32	0.219512	0.416	0.297	0.858	2862	1695	2862
ortho4391	22653	33	0.195122	0.463	0.486	0.866	732	432	732
ortho4392	26979	34	0.170732	0.408	0.249	0.867	843	282	843
ortho4393	24051	34	0.170732	0.451	0.212	0.8	753	489	753
ortho4394	49728	34	0.170732	0.457	0.482	0.876	1599	840	1599
ortho4395	51774	34	0.170732	0.447	0.446	0.855	1578	870	1578
ortho4396	143298	32	0.219512	0.387	0.327	0.856	4854	2745	4854
ortho4397	26196	32	0.219512	0.402	0.298	0.817	912	498	912
ortho4398	60279	34	0.170732	0.411	0.152	0.791	1893	1197	1893
ortho4399	14067	30	0.268293	0.412	0.429	0.88	492	189	492
ortho4400	76437	34	0.170732	0.427	0.279	0.848	2400	1521	2400
ortho4401	34557	32	0.219512	0.5	0.291	0.861	1143	711	1143
ortho4402	14646	34	0.170732	0.418	0.163	0.791	471	249	471
ortho4403	47679	34	0.170732	0.419	0.304	0.851	1557	792	1557
ortho4404	64335	34	0.170732	0.398	0.373	0.879	2004	1029	2004
ortho4405	20328	33	0.195122	0.405	0.234	0.821	645	336	645
ortho4406	39009	32	0.219512	0.44	0.235	0.815	1317	621	1317
ortho4407	10122	32	0.219512	0.448	0.174	0.822	339	171	339
ortho4408	49275	34	0.170732	0.408	0.129	0.846	1536	849	1536
ortho4409	23040	34	0.170732	0.43	0.303	0.874	726	339	726
ortho4410	74781	33	0.195122	0.423	0.187	0.79	2634	1278	2634
ortho4411	48444	34	0.170732	0.431	0.542	0.906	1521	834	1521
ortho4412	57045	34	0.170732	0.411	0.225	0.833	1851	975	1851
ortho4413	65826	32	0.219512	0.415	0.5	0.903	2232	1335	2232
ortho4414	72441	34	0.170732	0.437	0.135	0.814	2244	1017	2244
ortho4415	12246	34	0.170732	0.471	0.326	0.854	387	117	387
ortho4416	24984	32	0.219512	0.419	0.138	0.817	855	468	855
ortho4417	30159	33	0.195122	0.406	0.363	0.823	1029	369	1029
ortho4418	53352	33	0.195122	0.433	0.294	0.872	1746	522	1746
ortho4419	41760	33	0.195122	0.459	0.368	0.851	1455	351	1455
ortho4420	24468	33	0.195122	0.489	0.412	0.854	798	273	798
ortho4421	23670	34	0.170732	0.41	0.478	0.892	741	387	741
ortho4422	39618	31	0.243902	0.433	0.374	0.873	1356	750	1356
ortho4423	60537	34	0.170732	0.462	0.526	0.909	1896	792	1896
ortho4424	32625	34	0.170732	0.455	0.461	0.886	1014	411	1014
ortho4425	30009	32	0.219512	0.479	0.094	0.811	1005	552	1005
ortho4426	42276	30	0.268293	0.438	0.488	0.89	1485	765	1485
ortho4427	43995	29	0.292683	0.427	0.224	0.864	1677	594	1677
ortho4428	17070	30	0.268293	0.456	0.288	0.843	624	243	624
ortho4429	27927	34	0.170732	0.436	0.409	0.885	891	441	891
ortho4430	46398	34	0.170732	0.478	0.352	0.838	1470	627	1470
ortho4431	32691	33	0.195122	0.488	0.53	0.868	1083	528	1083
ortho4432	48084	34	0.170732	0.432	0.474	0.88	1491	831	1491
ortho4433	62202	33	0.195122	0.428	0.364	0.876	2088	834	2088
ortho4434	20562	33	0.195122	0.418	0.519	0.898	663	348	663
ortho4435	13980	34	0.170732	0.443	0.142	0.797	450	237	450
ortho4436	11724	34	0.170732	0.492	0.434	0.892	369	30	369
ortho4437	12339	32	0.219512	0.461	0.394	0.856	393	351	393
ortho4438	21117	33	0.195122	0.418	0.539	0.91	705	327	705
ortho4439	40371	34	0.170732	0.498	0.29	0.839	1350	444	1350
ortho4440	59955	33	0.195122	0.425	0.204	0.809	2019	480	2019
ortho4441	18297	34	0.170732	0.422	0.396	0.884	561	342	561
ortho4442	32037	32	0.219512	0.454	0.359	0.868	1116	354	1116
ortho4443	26631	34	0.170732	0.405	0.251	0.828	834	372	834
ortho4444	29322	32	0.219512	0.489	0.203	0.814	999	474	999
ortho4445	54120	34	0.170732	0.433	0.479	0.897	1656	903	1656
ortho4446	39489	34	0.170732	0.449	0.414	0.875	1242	657	1242
ortho4447	37095	34	0.170732	0.433	0.034	0.808	1203	459	1203
ortho4448	88263	33	0.195122	0.414	0.208	0.819	3048	1203	3048
ortho4449	114987	34	0.170732	0.401	0.386	0.879	3615	1410	3615
ortho4450	41373	34	0.170732	0.451	0.129	0.781	1341	618	1344
ortho4451	34380	33	0.195122	0.441	0.334	0.893	1161	408	1161
ortho4452	45660	34	0.170732	0.471	0.285	0.839	1437	534	1437
ortho4453	32769	34	0.170732	0.478	0.205	0.807	1041	534	1041
ortho4454	27894	31	0.243902	0.458	0.535	0.888	960	471	960
ortho4455	27045	33	0.195122	0.407	0.378	0.809	888	336	888
ortho4456	51351	33	0.195122	0.44	0.332	0.863	1716	306	1716
ortho4457	57633	34	0.170732	0.482	0.473	0.837	1857	285	1857
ortho4921	86361	32	0.219512	0.404	0.547	0.918	2700	2685	2700
ortho4922	67686	31	0.243902	0.444	0.463	0.879	2268	1518	2268
ortho4923	41202	27	0.341463	0.443	0.735	0.941	1554	1248	1554
ortho4924	24819	33	0.195122	0.452	0.354	0.835	768	543	768
ortho4925	28536	32	0.219512	0.421	0.438	0.856	924	696	924
ortho4926	31710	33	0.195122	0.466	0.437	0.869	984	564	984
ortho4927	97173	33	0.195122	0.448	0.348	0.844	3129	1752	3129
ortho4928	55230	33	0.195122	0.425	0.364	0.874	1764	1068	1764
ortho4929	36669	32	0.219512	0.446	0.552	0.903	1155	915	1155
ortho4930	45747	33	0.195122	0.428	0.378	0.856	1428	912	1428
ortho4931	43593	32	0.219512	0.457	0.454	0.876	1410	1170	1410
ortho4932	23082	31	0.243902	0.414	0.382	0.869	759	582	759
ortho4933	34347	32	0.219512	0.414	0.423	0.881	1098	807	1098
ortho4934	55002	33	0.195122	0.44	0.521	0.901	1728	1134	1728
ortho4935	63297	33	0.195122	0.452	0.467	0.886	1959	1332	1959
ortho4936	39165	33	0.195122	0.543	0.419	0.839	1206	1023	1206
ortho4937	59259	33	0.195122	0.445	0.579	0.911	1821	1497	1821
ortho4938	49893	32	0.219512	0.439	0.575	0.91	1605	1149	1605
ortho4939	45444	30	0.268293	0.437	0.539	0.897	1539	1074	1539
ortho4940	25557	32	0.219512	0.426	0.411	0.846	822	531	822
ortho4941	25494	33	0.195122	0.483	0.53	0.889	804	555	804
ortho4942	37221	31	0.243902	0.412	0.337	0.863	1251	798	1251
ortho4943	22068	31	0.243902	0.437	0.559	0.89	714	666	714
ortho4944	51108	33	0.195122	0.431	0.483	0.887	1578	1116	1578
ortho4945	20151	32	0.219512	0.477	0.32	0.813	651	486	651
ortho4946	27591	31	0.243902	0.453	0.498	0.883	918	645	918
ortho4947	14043	32	0.219512	0.441	0.532	0.871	444	384	444
ortho4948	13536	30	0.268293	0.404	0.494	0.885	474	348	474
ortho4949	27300	32	0.219512	0.411	0.6	0.904	909	624	909
ortho4950	28695	33	0.195122	0.44	0.572	0.905	873	804	873
ortho4951	10122	30	0.268293	0.42	0.436	0.883	342	282	342
ortho4952	56754	33	0.195122	0.471	0.369	0.863	1836	1086	1836
ortho4953	15543	33	0.195122	0.436	0.518	0.889	471	471	471
ortho4954	18600	32	0.219512	0.456	0.425	0.823	597	423	597
ortho4955	28089	33	0.195122	0.447	0.352	0.828	888	639	888
ortho4956	45084	33	0.195122	0.459	0.337	0.805	1443	1011	1443
ortho4957	73080	32	0.219512	0.454	0.313	0.833	2436	1563	2436
ortho4958	53163	33	0.195122	0.411	0.353	0.882	1749	1128	1749
ortho4959	44715	33	0.195122	0.524	0.369	0.816	1443	858	1443
ortho4960	14163	33	0.195122	0.429	0.405	0.842	435	339	435
ortho4961	39144	33	0.195122	0.429	0.477	0.89	1254	777	1254
ortho4962	27384	32	0.219512	0.534	0.567	0.89	876	570	876
ortho4963	17958	31	0.243902	0.461	0.34	0.8	603	477	603
ortho4964	42399	33	0.195122	0.452	0.376	0.832	1368	780	1368
ortho4965	43215	33	0.195122	0.428	0.264	0.837	1437	753	1437
ortho4966	18009	33	0.195122	0.561	0.323	0.799	558	387	558
ortho4967	45432	32	0.219512	0.422	0.575	0.907	1551	804	1551
ortho4968	91821	33	0.195122	0.401	0.36	0.863	3015	1734	3015
ortho4969	10044	32	0.219512	0.471	0.429	0.845	315	297	315
ortho4970	66702	33	0.195122	0.398	0.318	0.87	2127	1098	2127
ortho4971	83193	33	0.195122	0.442	0.57	0.915	2592	2085	2592
ortho4972	39867	32	0.219512	0.439	0.566	0.909	1287	417	1287
ortho4973	61086	33	0.195122	0.438	0.306	0.835	1965	939	1965
ortho4974	82032	32	0.219512	0.406	0.25	0.852	2745	1731	2745
ortho4975	35082	33	0.195122	0.452	0.372	0.873	1125	831	1125
ortho4976	43047	33	0.195122	0.431	0.424	0.885	1341	957	1341
ortho4977	44856	32	0.219512	0.423	0.49	0.904	1491	834	1491
ortho4978	28110	31	0.243902	0.424	0.441	0.864	933	696	933
ortho4979	62148	33	0.195122	0.412	0.503	0.889	1992	1302	1992
ortho4980	58353	33	0.195122	0.429	0.372	0.879	1869	1050	1869
ortho4981	31851	33	0.195122	0.43	0.558	0.898	1002	504	1002
ortho4982	46962	32	0.219512	0.407	0.279	0.843	1578	873	1578
ortho4983	15726	33	0.195122	0.522	0.25	0.85	501	264	501
ortho4984	27312	30	0.268293	0.437	0.388	0.878	981	504	981
ortho4985	44340	33	0.195122	0.413	0.276	0.85	1425	792	1425
ortho4986	19794	32	0.219512	0.46	0.479	0.89	630	423	630
ortho4987	30291	33	0.195122	0.449	0.565	0.899	954	621	954
ortho4988	24531	31	0.243902	0.424	0.507	0.892	825	555	825
ortho4989	33912	33	0.195122	0.436	0.467	0.888	1101	687	1101
ortho4990	11451	32	0.219512	0.414	0.388	0.868	366	303	366
ortho4991	43893	33	0.195122	0.459	0.309	0.848	1383	780	1383
ortho4992	25200	30	0.268293	0.463	0.35	0.841	858	639	858
ortho4993	13257	31	0.243902	0.48	0.529	0.881	429	423	429
ortho4994	103176	33	0.195122	0.414	0.427	0.894	3366	1797	3366
ortho4995	30333	33	0.195122	0.418	0.556	0.908	954	525	954
ortho4996	41217	33	0.195122	0.524	0.574	0.872	1293	789	1293
ortho4997	58740	33	0.195122	0.419	0.324	0.872	1926	1068	1926
ortho4998	49761	31	0.243902	0.501	0.316	0.841	1755	1002	1755
ortho4999	59871	33	0.195122	0.499	0.289	0.827	1947	1008	1947
ortho5000	66912	30	0.268293	0.449	0.291	0.886	2406	1200	2406
ortho5001	25107	32	0.219512	0.566	0.307	0.784	807	546	807
ortho5002	45678	32	0.219512	0.412	0.451	0.884	1458	861	1458
ortho5003	17664	32	0.219512	0.434	0.663	0.928	552	552	552
ortho5004	28431	33	0.195122	0.449	0.574	0.905	924	489	924
ortho5005	25485	31	0.243902	0.431	0.255	0.844	864	579	864
ortho5006	67221	32	0.219512	0.42	0.451	0.91	2190	963	2190
ortho5007	24702	32	0.219512	0.437	0.255	0.822	822	498	822
ortho5008	31452	32	0.219512	0.446	0.168	0.821	1053	552	1053
ortho5009	27288	32	0.219512	0.447	0.444	0.891	885	525	885
ortho5010	153267	32	0.219512	0.432	0.588	0.911	4905	3411	4905
ortho5011	63687	33	0.195122	0.438	0.452	0.88	2070	873	2070
ortho5012	13173	33	0.195122	0.436	0.366	0.823	402	384	402
ortho5013	32979	32	0.219512	0.45	0.412	0.86	1089	597	1089
ortho5014	40836	32	0.219512	0.434	0.59	0.914	1329	864	1329
ortho5015	47904	33	0.195122	0.435	0.214	0.844	1638	843	1638
ortho5016	12570	32	0.219512	0.477	0.248	0.789	408	267	408
ortho5017	53076	33	0.195122	0.418	0.443	0.885	1791	993	1791
ortho5018	31437	33	0.195122	0.43	0.386	0.837	981	738	981
ortho5019	93516	33	0.195122	0.426	0.286	0.876	3162	1473	3162
ortho5020	39333	32	0.219512	0.422	0.342	0.891	1299	672	1299
ortho5021	74094	32	0.219512	0.424	0.177	0.816	2436	1401	2436
ortho5022	26454	33	0.195122	0.413	0.415	0.876	849	417	849
ortho5023	28782	30	0.268293	0.574	0.522	0.855	969	867	969
ortho5024	47109	33	0.195122	0.436	0.488	0.875	1470	876	1470
ortho5025	56943	33	0.195122	0.485	0.321	0.843	1863	1149	1863
ortho5026	50250	32	0.219512	0.417	0.321	0.87	1716	900	1716
ortho5027	29511	31	0.243902	0.467	0.444	0.875	996	564	996
ortho5028	30651	33	0.195122	0.427	0.494	0.89	963	624	963
ortho5029	25242	33	0.195122	0.407	0.268	0.814	816	516	816
ortho5030	74187	32	0.219512	0.449	0.621	0.918	2322	2214	2322
ortho5031	18150	33	0.195122	0.409	0.244	0.788	582	423	582
ortho5032	22191	33	0.195122	0.533	0.423	0.846	705	477	705
ortho5033	74976	33	0.195122	0.44	0.447	0.882	2427	1548	2427
ortho5034	34209	33	0.195122	0.421	0.346	0.858	1125	618	1125
ortho5035	79632	31	0.243902	0.433	0.263	0.852	2712	1812	2712
ortho5036	85449	33	0.195122	0.424	0.243	0.851	2763	1479	2763
ortho5037	70683	32	0.219512	0.448	0.45	0.873	2247	1647	2247
ortho5038	77133	29	0.292683	0.432	0.303	0.858	2832	1593	2832
ortho5039	32676	30	0.268293	0.554	0.434	0.848	1110	588	1110
ortho5040	17736	33	0.195122	0.489	0.222	0.832	555	306	555
ortho5041	30066	33	0.195122	0.403	0.133	0.817	960	504	960
ortho5042	13278	33	0.195122	0.437	0.377	0.826	411	324	411
ortho5043	72492	31	0.243902	0.441	0.588	0.91	2466	1458	2466
ortho5044	51174	32	0.219512	0.458	0.297	0.86	1689	1005	1689
ortho5045	17133	33	0.195122	0.479	0.352	0.878	534	327	534
ortho5046	26865	32	0.219512	0.442	0.439	0.855	864	588	864
ortho5047	43335	30	0.268293	0.441	0.354	0.875	1521	807	1521
ortho5048	13314	32	0.219512	0.536	0.729	0.919	417	387	417
ortho5049	27843	32	0.219512	0.435	0.244	0.829	915	594	915
ortho5050	74907	33	0.195122	0.425	0.513	0.908	2370	1293	2370
ortho5051	47865	32	0.219512	0.42	0.162	0.836	1608	783	1608
ortho5052	28008	31	0.243902	0.448	0.509	0.905	948	609	948
ortho5053	14007	31	0.243902	0.47	0.323	0.794	465	420	465
ortho5054	29718	31	0.243902	0.437	0.493	0.874	972	840	972
ortho5055	27255	32	0.219512	0.434	0.466	0.877	957	489	957
ortho5056	19128	33	0.195122	0.45	0.25	0.822	648	324	648
ortho5057	32805	33	0.195122	0.433	0.245	0.835	1044	267	1044
ortho5058	26394	33	0.195122	0.476	0.273	0.794	855	570	855
ortho5059	10629	33	0.195122	0.409	0.261	0.8	330	294	330
ortho5061	11988	30	0.268293	0.444	0.297	0.827	408	333	408
ortho5062	58497	33	0.195122	0.405	0.225	0.839	1917	921	1917
ortho5063	17517	32	0.219512	0.406	0.249	0.824	558	417	558
ortho5064	27078	32	0.219512	0.453	0.27	0.839	942	555	942
ortho5065	38100	32	0.219512	0.539	0.443	0.849	1245	702	1245
ortho5066	21513	29	0.292683	0.474	0.523	0.886	774	570	774
ortho5067	30414	33	0.195122	0.502	0.252	0.814	969	435	969
ortho5068	23055	31	0.243902	0.409	0.501	0.887	798	468	798
ortho5069	15060	33	0.195122	0.431	0.438	0.839	459	414	459
ortho5070	32805	32	0.219512	0.456	0.196	0.847	1161	429	1161
ortho5071	22386	33	0.195122	0.435	0.348	0.817	702	390	702
ortho5072	25227	33	0.195122	0.492	0.336	0.842	852	417	852
ortho5073	41496	32	0.219512	0.4	0.367	0.855	1416	714	1416
ortho5074	34821	28	0.317073	0.392	0.317	0.86	1326	747	1326
ortho5075	11265	32	0.219512	0.473	0.23	0.839	357	276	357
ortho5076	33216	33	0.195122	0.481	0.222	0.839	1107	621	1107
ortho5077	86553	33	0.195122	0.433	0.253	0.847	2763	1371	2763
ortho5078	39207	33	0.195122	0.444	0.485	0.88	1257	723	1257
ortho5079	47967	33	0.195122	0.442	0.335	0.848	1536	963	1536
ortho5080	13803	33	0.195122	0.467	0.457	0.858	420	408	420
ortho5081	30897	33	0.195122	0.426	0.219	0.847	987	603	987
ortho5082	13563	33	0.195122	0.42	0.293	0.837	426	282	426
ortho5083	13236	31	0.243902	0.425	0.329	0.855	429	393	429
ortho5084	98778	30	0.268293	0.462	0.676	0.922	3429	1746	3429
ortho5085	37407	32	0.219512	0.535	0.372	0.843	1242	756	1242
ortho5086	53877	32	0.219512	0.425	0.546	0.911	1920	477	1920
ortho5087	14241	32	0.219512	0.409	0.547	0.9	483	144	483
ortho5088	18975	32	0.219512	0.424	0.275	0.837	630	372	630
ortho5089	28077	30	0.268293	0.441	0.316	0.863	1008	573	1008
ortho5090	29919	33	0.195122	0.429	0.22	0.823	954	513	954
ortho5091	30417	32	0.219512	0.433	0.348	0.851	1020	486	1020
ortho5092	17910	33	0.195122	0.55	0.252	0.802	567	375	567
ortho5093	38568	32	0.219512	0.454	0.539	0.901	1218	1131	1218
ortho5094	27450	33	0.195122	0.446	0.27	0.822	888	309	888
ortho5095	22890	33	0.195122	0.423	0.385	0.859	729	417	729
ortho5096	27057	31	0.243902	0.459	0.443	0.87	885	609	885
ortho5097	81750	31	0.243902	0.451	0.247	0.836	2736	2175	2736
ortho5098	17127	33	0.195122	0.467	0.251	0.777	546	309	546
ortho5099	38922	31	0.243902	0.412	0.594	0.926	1329	642	1329
ortho5100	55911	32	0.219512	0.428	0.292	0.816	1806	1269	1806
ortho5101	41496	32	0.219512	0.461	0.54	0.886	1353	1011	1353
ortho5102	15438	29	0.292683	0.51	0.508	0.88	537	441	537
ortho5103	32601	32	0.219512	0.431	0.411	0.882	1101	603	1101
ortho5104	15501	33	0.195122	0.52	0.2	0.748	495	291	495
ortho5105	19947	32	0.219512	0.44	0.354	0.855	672	252	672
ortho5106	32535	30	0.268293	0.423	0.262	0.807	1209	681	1209
ortho5107	17607	30	0.268293	0.427	0.504	0.885	621	339	621
ortho5108	21510	31	0.243902	0.408	0.539	0.894	705	438	705
ortho5109	97155	32	0.219512	0.44	0.212	0.857	3153	1677	3153
ortho5110	75636	33	0.195122	0.445	0.228	0.819	2466	1422	2466
ortho5111	32247	31	0.243902	0.489	0.424	0.878	1107	600	1107
ortho5112	35160	31	0.243902	0.425	0.115	0.793	1245	630	1245
ortho5113	83760	31	0.243902	0.409	0.468	0.913	2811	1815	2811
ortho5114	48003	32	0.219512	0.445	0.468	0.888	1581	909	1581
ortho5115	30387	31	0.243902	0.411	0.47	0.886	1026	768	1026
ortho5116	34551	29	0.292683	0.439	0.456	0.841	1227	852	1227
ortho5117	16407	32	0.219512	0.435	0.554	0.904	522	441	522
ortho5118	52287	32	0.219512	0.42	0.508	0.868	1716	1038	1716
ortho5119	21399	33	0.195122	0.471	0.547	0.89	654	498	654
ortho5120	18300	31	0.243902	0.487	0.294	0.85	609	390	609
ortho5121	45798	31	0.243902	0.418	0.26	0.877	1548	894	1548
ortho5122	26700	31	0.243902	0.444	0.239	0.817	921	462	921
ortho5123	15624	29	0.292683	0.45	0.414	0.857	555	303	555
ortho5124	40053	30	0.268293	0.446	0.427	0.884	1383	900	1383
ortho5125	45768	33	0.195122	0.409	0.512	0.882	1476	771	1476
ortho5126	11664	29	0.292683	0.413	0.399	0.883	411	309	411
ortho5127	27933	33	0.195122	0.486	0.157	0.772	912	543	912
ortho5128	26475	31	0.243902	0.391	0.235	0.853	960	393	960
ortho5129	23109	31	0.243902	0.441	0.336	0.863	804	405	804
ortho5130	47103	32	0.219512	0.392	0.19	0.849	1608	873	1608
ortho5131	37188	30	0.268293	0.453	0.462	0.882	1278	702	1278
ortho5132	87711	33	0.195122	0.429	0.613	0.921	2721	1650	2721
ortho5133	37974	31	0.243902	0.427	0.372	0.875	1305	750	1305
ortho5134	87981	33	0.195122	0.431	0.339	0.854	2904	1692	2904
ortho5135	124764	32	0.219512	0.414	0.159	0.852	4245	1773	4245
ortho5136	16614	32	0.219512	0.441	0.384	0.865	531	294	531
ortho5137	21807	30	0.268293	0.411	0.075	0.752	801	360	801
ortho5138	23631	32	0.219512	0.464	0.137	0.764	789	360	789
ortho5139	34959	32	0.219512	0.424	0.299	0.835	1134	777	1134
ortho5140	38784	33	0.195122	0.451	0.369	0.836	1236	528	1236
ortho5141	19461	33	0.195122	0.454	0.335	0.835	627	306	627
ortho5142	28740	33	0.195122	0.44	0.506	0.893	888	582	888
ortho5143	26796	32	0.219512	0.455	0.503	0.894	864	666	864
ortho5144	33948	32	0.219512	0.446	0.413	0.874	1137	429	1137
ortho5145	70692	31	0.243902	0.464	0.58	0.905	2388	1296	2388
ortho5146	29442	31	0.243902	0.43	0.328	0.86	1002	555	1002
ortho5147	36105	32	0.219512	0.495	0.48	0.836	1146	615	1146
ortho5148	73248	31	0.243902	0.431	0.298	0.857	2487	1257	2487
ortho5149	26724	33	0.195122	0.414	0.214	0.855	930	447	930
ortho5150	37038	32	0.219512	0.434	0.45	0.878	1200	684	1200
ortho5151	36582	32	0.219512	0.433	0.439	0.879	1236	651	1236
ortho5152	32565	32	0.219512	0.4	0.276	0.836	1083	657	1083
ortho5153	20157	31	0.243902	0.425	0.159	0.817	705	411	705
ortho5154	23550	33	0.195122	0.453	0.332	0.826	744	426	744
ortho5155	14523	32	0.219512	0.439	0.272	0.847	486	279	486
ortho5156	28950	32	0.219512	0.518	0.54	0.864	936	573	936
ortho5157	40578	33	0.195122	0.427	0.266	0.856	1308	495	1308
ortho5158	38805	33	0.195122	0.443	0.169	0.77	1236	609	1236
ortho5159	53460	33	0.195122	0.436	0.33	0.875	1728	1077	1728
ortho5160	27843	33	0.195122	0.428	0.374	0.843	894	594	894
ortho5161	23373	31	0.243902	0.426	0.39	0.879	801	306	801
ortho5162	75411	32	0.219512	0.437	0.167	0.816	2589	957	2589
ortho5163	25287	28	0.317073	0.422	0.318	0.865	1011	522	1011
ortho5164	68547	32	0.219512	0.407	0.065	0.792	2346	1119	2346
ortho5165	29751	33	0.195122	0.388	0.112	0.815	981	441	981
ortho5166	43884	32	0.219512	0.49	0.337	0.834	1482	876	1482
ortho5167	48207	31	0.243902	0.39	0.106	0.802	1662	531	1662
ortho5168	21105	33	0.195122	0.434	0.315	0.804	663	381	663
ortho5169	70470	29	0.292683	0.407	0.504	0.902	2577	1041	2577
ortho5170	22461	33	0.195122	0.449	0.478	0.885	744	375	744
ortho5171	16746	33	0.195122	0.497	0.235	0.741	549	324	549
ortho5172	47577	33	0.195122	0.475	0.325	0.838	1527	846	1527
ortho5173	15246	32	0.219512	0.397	0.397	0.892	486	339	486
ortho5174	18684	28	0.317073	0.505	0.502	0.837	705	390	705
ortho5175	78120	30	0.268293	0.416	0.461	0.892	2760	1500	2760
ortho5176	19485	33	0.195122	0.401	0.515	0.911	612	405	612
ortho5177	26967	33	0.195122	0.549	0.359	0.838	849	450	849
ortho5178	39549	33	0.195122	0.41	0.237	0.781	1272	645	1272
ortho5179	34785	33	0.195122	0.426	0.349	0.87	1074	579	1074
ortho5180	20040	33	0.195122	0.385	0.467	0.89	681	213	681
ortho5181	14781	30	0.268293	0.442	0.671	0.927	510	375	510
ortho5182	16122	30	0.268293	0.445	0.48	0.871	552	297	552
ortho5183	48576	33	0.195122	0.393	0.292	0.857	1578	672	1578
ortho5184	11784	32	0.219512	0.406	0.46	0.861	372	282	372
ortho5185	68670	32	0.219512	0.483	0.165	0.831	2427	873	2427
ortho5186	32082	32	0.219512	0.426	0.334	0.853	1104	453	1104
ortho5187	15231	31	0.243902	0.511	0.457	0.838	501	303	501
ortho5188	69678	33	0.195122	0.417	0.339	0.832	2202	1386	2202
ortho5189	36264	31	0.243902	0.441	0.351	0.848	1230	738	1230
ortho5190	33228	32	0.219512	0.449	0.338	0.849	1155	660	1155
ortho5191	24519	32	0.219512	0.449	0.228	0.828	810	429	810
ortho5192	40956	30	0.268293	0.422	0.576	0.904	1416	882	1416
ortho5193	87750	32	0.219512	0.425	0.3	0.827	3015	1455	3015
ortho5194	60483	32	0.219512	0.407	0.556	0.915	2001	873	2001
ortho5195	43461	33	0.195122	0.401	0.239	0.848	1482	381	1482
ortho5196	22353	33	0.195122	0.46	0.401	0.854	756	330	756
ortho5197	15561	32	0.219512	0.508	0.486	0.876	504	216	504
ortho5198	85389	33	0.195122	0.411	0.358	0.866	2760	1434	2760
ortho5199	25743	33	0.195122	0.438	0.184	0.76	831	447	831
ortho5200	24159	32	0.219512	0.453	0.407	0.896	801	459	801
ortho5201	32562	28	0.317073	0.433	0.284	0.84	1242	771	1242
ortho5202	25461	27	0.341463	0.382	0.572	0.915	1008	636	1008
ortho5203	113556	33	0.195122	0.438	0.476	0.919	3693	2214	3693
ortho5204	24561	31	0.243902	0.441	0.348	0.84	837	453	837
ortho5205	12117	31	0.243902	0.443	0.239	0.848	402	267	402
ortho5207	12765	32	0.219512	0.484	0.281	0.821	423	237	423
ortho5208	24762	33	0.195122	0.434	0.294	0.826	798	402	798
ortho5209	35829	33	0.195122	0.477	0.235	0.783	1158	666	1158
ortho5210	73452	33	0.195122	0.413	0.282	0.834	2403	1257	2403
ortho5211	27342	31	0.243902	0.511	0.514	0.886	975	387	975
ortho5212	30306	33	0.195122	0.423	0.326	0.857	993	408	993
ortho5213	17091	33	0.195122	0.452	0.36	0.856	567	282	567
ortho5214	33384	33	0.195122	0.433	0.491	0.877	1068	633	1068
ortho5215	73548	32	0.219512	0.422	0.478	0.883	2415	1278	2415
ortho5216	20277	33	0.195122	0.407	0.101	0.781	693	195	693
ortho5217	27801	32	0.219512	0.422	0.265	0.821	909	501	909
ortho5218	20760	32	0.219512	0.422	0.295	0.826	696	357	696
ortho5219	23430	29	0.292683	0.431	0.402	0.828	864	411	864
ortho5220	10143	31	0.243902	0.48	0.476	0.855	330	309	330
ortho5221	103275	32	0.219512	0.426	0.403	0.888	3492	1314	3492
ortho5222	19056	33	0.195122	0.386	0.479	0.892	630	345	630
ortho5223	32520	32	0.219512	0.475	0.451	0.867	1077	609	1077
ortho5224	53061	32	0.219512	0.429	0.637	0.932	1737	762	1737
ortho5225	52278	32	0.219512	0.417	0.431	0.847	1725	864	1725
ortho5226	18876	33	0.195122	0.413	0.46	0.889	609	336	609
ortho5227	36669	33	0.195122	0.394	0.351	0.85	1200	654	1200
ortho5228	26205	33	0.195122	0.456	0.291	0.791	864	408	864
ortho5229	33483	32	0.219512	0.44	0.581	0.911	1080	510	1080
ortho5230	47949	33	0.195122	0.444	0.424	0.893	1548	837	1548
ortho5231	16524	32	0.219512	0.451	0.163	0.8	552	303	552
ortho5232	27111	30	0.268293	0.436	0.361	0.826	951	600	951
ortho5233	59148	33	0.195122	0.403	0.151	0.845	2046	657	2046
ortho5234	36648	33	0.195122	0.439	0.425	0.864	1260	546	1260
ortho5235	27435	32	0.219512	0.466	0.429	0.859	867	750	867
ortho5236	8937	29	0.292683	0.454	0.506	0.877	312	285	312
ortho5237	18660	32	0.219512	0.44	0.307	0.834	636	180	636
ortho5238	38754	32	0.219512	0.495	0.342	0.823	1323	732	1323
ortho5239	41418	32	0.219512	0.498	0.352	0.827	1371	774	1371
ortho5240	32460	32	0.219512	0.477	0.259	0.793	1083	726	1083
ortho5241	29256	30	0.268293	0.44	0.294	0.874	1023	666	1023
ortho5242	22968	33	0.195122	0.492	0.225	0.797	729	315	729
ortho5243	78171	33	0.195122	0.433	0.336	0.859	2538	1083	2538
ortho5244	47721	31	0.243902	0.411	0.277	0.852	1602	936	1602
ortho5245	111861	33	0.195122	0.421	0.511	0.918	3696	1548	3696
ortho5246	102321	32	0.219512	0.447	0.514	0.907	3348	1629	3348
ortho5247	90417	33	0.195122	0.415	0.316	0.878	2979	1197	2979
ortho5248	33753	32	0.219512	0.415	0.206	0.841	1170	462	1170
ortho5249	54552	32	0.219512	0.401	0.179	0.81	1851	648	1851
ortho5250	56151	33	0.195122	0.451	0.145	0.81	1851	966	1851
ortho5251	17064	32	0.219512	0.419	0.223	0.816	591	273	591
ortho5252	66543	33	0.195122	0.423	0.406	0.867	2250	762	2250
ortho5253	20520	33	0.195122	0.444	0.254	0.809	678	279	678
ortho5254	19194	30	0.268293	0.455	0.245	0.798	711	357	711
ortho5255	38346	31	0.243902	0.427	0.429	0.873	1389	693	1389
ortho5256	16620	33	0.195122	0.48	0.412	0.852	537	264	537
ortho5257	57573	30	0.268293	0.45	0.544	0.904	2055	1254	2055
ortho5258	68076	33	0.195122	0.437	0.241	0.829	2211	915	2211
ortho5259	33189	33	0.195122	0.474	0.157	0.792	1086	588	1086
ortho5260	20631	32	0.219512	0.463	0.428	0.852	741	288	741
ortho5261	45828	33	0.195122	0.44	0.215	0.831	1467	984	1467
ortho5262	29139	33	0.195122	0.449	0.144	0.779	978	405	978
ortho5263	21252	33	0.195122	0.423	0.138	0.803	711	300	711
ortho5264	30135	31	0.243902	0.418	0.256	0.827	1023	339	1023
ortho5265	23712	33	0.195122	0.494	0.45	0.852	780	321	780
ortho5266	29784	33	0.195122	0.417	0.482	0.893	990	360	990
ortho5267	38928	31	0.243902	0.456	0.343	0.867	1311	891	1311
ortho5268	27861	33	0.195122	0.453	0.571	0.903	903	411	903
ortho5269	12333	29	0.292683	0.457	0.393	0.854	483	192	483
ortho5720	59292	32	0.219512	0.434	0.519	0.903	1872	1383	1872
ortho5721	48504	32	0.219512	0.439	0.524	0.893	1557	1155	1557
ortho5722	104697	32	0.219512	0.447	0.362	0.859	3456	2232	3456
ortho5723	44625	29	0.292683	0.449	0.401	0.861	1593	1233	1593
ortho5724	66462	30	0.268293	0.437	0.533	0.908	2289	1473	2289
ortho5725	34509	32	0.219512	0.437	0.487	0.895	1107	834	1107
ortho5726	24159	32	0.219512	0.457	0.566	0.9	765	570	765
ortho5727	48123	32	0.219512	0.443	0.465	0.889	1584	1032	1584
ortho5728	24945	31	0.243902	0.463	0.397	0.851	843	498	843
ortho5729	44937	32	0.219512	0.445	0.445	0.884	1476	897	1476
ortho5730	26937	29	0.292683	0.476	0.472	0.872	939	804	939
ortho5731	25998	27	0.341463	0.423	0.524	0.886	987	735	987
ortho5732	27543	32	0.219512	0.491	0.308	0.834	900	690	900
ortho5733	30186	32	0.219512	0.465	0.547	0.911	945	930	945
ortho5734	59856	31	0.243902	0.399	0.412	0.869	2007	1350	2007
ortho5735	43728	31	0.243902	0.445	0.532	0.904	1422	1212	1422
ortho5736	48756	32	0.219512	0.423	0.436	0.876	1548	972	1548
ortho5737	38097	32	0.219512	0.425	0.218	0.853	1248	777	1248
ortho5738	43059	32	0.219512	0.489	0.512	0.87	1386	933	1386
ortho5739	18714	28	0.317073	0.499	0.446	0.879	693	480	693
ortho5740	27108	29	0.292683	0.507	0.645	0.915	936	924	936
ortho5741	23115	32	0.219512	0.525	0.427	0.829	723	711	723
ortho5742	33735	32	0.219512	0.392	0.24	0.843	1122	804	1122
ortho5743	34011	32	0.219512	0.426	0.466	0.872	1083	903	1083
ortho5744	24039	32	0.219512	0.5	0.448	0.86	762	441	762
ortho5745	46248	30	0.268293	0.444	0.633	0.923	1599	1245	1599
ortho5746	64968	32	0.219512	0.437	0.281	0.851	2151	1317	2151
ortho5747	35904	32	0.219512	0.443	0.329	0.857	1209	756	1209
ortho5748	62124	32	0.219512	0.48	0.593	0.891	1983	1455	1983
ortho5749	53019	32	0.219512	0.478	0.584	0.903	1752	963	1752
ortho5750	73335	32	0.219512	0.454	0.452	0.887	2394	1716	2394
ortho5751	25185	32	0.219512	0.464	0.254	0.829	816	576	816
ortho5752	26562	32	0.219512	0.449	0.491	0.9	879	594	879
ortho5753	45195	31	0.243902	0.443	0.536	0.907	1521	843	1521
ortho5754	49980	32	0.219512	0.438	0.403	0.895	1587	1065	1587
ortho5755	30381	30	0.268293	0.447	0.416	0.859	1032	855	1032
ortho5756	11556	26	0.365854	0.511	0.691	0.914	450	318	450
ortho5757	32814	32	0.219512	0.452	0.563	0.88	1056	657	1056
ortho5758	96423	31	0.243902	0.435	0.448	0.87	3213	2142	3213
ortho5759	24903	30	0.268293	0.454	0.506	0.881	852	567	852
ortho5760	48576	32	0.219512	0.495	0.437	0.869	1596	1014	1596
ortho5761	46845	31	0.243902	0.411	0.454	0.89	1620	945	1620
ortho5762	183255	31	0.243902	0.421	0.431	0.885	6150	3888	6150
ortho5763	92208	30	0.268293	0.421	0.573	0.923	3165	2430	3165
ortho5764	36744	32	0.219512	0.418	0.369	0.856	1173	876	1173
ortho5765	15969	27	0.341463	0.448	0.448	0.885	600	474	600
ortho5766	25758	30	0.268293	0.397	0.284	0.852	906	549	906
ortho5767	32661	31	0.243902	0.462	0.44	0.861	1125	732	1125
ortho5768	42687	32	0.219512	0.443	0.528	0.894	1422	786	1422
ortho5769	15507	32	0.219512	0.448	0.244	0.771	495	327	495
ortho5770	14241	31	0.243902	0.401	0.465	0.89	471	318	471
ortho5771	25050	32	0.219512	0.454	0.307	0.845	837	480	837
ortho5772	20844	32	0.219512	0.433	0.33	0.835	699	402	699
ortho5773	43656	32	0.219512	0.461	0.428	0.865	1395	1128	1395
ortho5774	72834	32	0.219512	0.403	0.238	0.822	2508	1164	2508
ortho5775	17049	32	0.219512	0.485	0.392	0.856	549	339	549
ortho5776	62307	32	0.219512	0.399	0.286	0.844	2079	1335	2079
ortho5777	19458	31	0.243902	0.453	0.456	0.901	651	402	651
ortho5778	69327	32	0.219512	0.413	0.312	0.879	2247	1491	2247
ortho5779	88881	32	0.219512	0.465	0.376	0.864	2955	1707	2955
ortho5780	76728	31	0.243902	0.437	0.357	0.856	2556	1560	2556
ortho5781	28146	31	0.243902	0.445	0.387	0.859	921	705	921
ortho5782	33117	31	0.243902	0.41	0.261	0.841	1140	759	1140
ortho5783	37410	30	0.268293	0.429	0.595	0.918	1305	882	1305
ortho5784	44703	32	0.219512	0.49	0.383	0.844	1479	993	1479
ortho5785	19737	32	0.219512	0.446	0.266	0.825	642	462	642
ortho5786	39648	31	0.243902	0.431	0.402	0.874	1389	879	1389
ortho5787	53280	30	0.268293	0.415	0.694	0.93	1815	1230	1815
ortho5788	69285	29	0.292683	0.416	0.323	0.843	2541	1773	2541
ortho5789	16668	32	0.219512	0.444	0.615	0.909	522	501	522
ortho5790	18120	32	0.219512	0.538	0.447	0.871	573	375	573
ortho5791	52983	32	0.219512	0.423	0.274	0.849	1752	969	1752
ortho5792	47244	30	0.268293	0.437	0.523	0.909	1638	1269	1638
ortho5793	23967	31	0.243902	0.412	0.382	0.876	807	531	807
ortho5794	87951	32	0.219512	0.414	0.417	0.873	2832	1776	2832
ortho5795	21186	30	0.268293	0.508	0.331	0.841	726	510	726
ortho5796	28677	31	0.243902	0.527	0.313	0.816	999	696	999
ortho5797	22659	30	0.268293	0.457	0.38	0.846	786	534	786
ortho5798	30765	32	0.219512	0.426	0.417	0.878	1068	603	1068
ortho5799	56532	31	0.243902	0.402	0.262	0.843	1992	1056	1992
ortho5800	31905	32	0.219512	0.444	0.437	0.856	1029	714	1029
ortho5801	36768	32	0.219512	0.429	0.314	0.839	1218	657	1218
ortho5802	44439	32	0.219512	0.473	0.455	0.871	1437	837	1437
ortho5803	14481	30	0.268293	0.398	0.683	0.939	483	474	483
ortho5804	35400	30	0.268293	0.422	0.576	0.91	1233	870	1233
ortho5805	15042	32	0.219512	0.496	0.503	0.856	483	300	483
ortho5806	25749	30	0.268293	0.429	0.503	0.883	885	696	885
ortho5807	51045	32	0.219512	0.445	0.466	0.85	1665	990	1665
ortho5808	37410	32	0.219512	0.478	0.562	0.895	1233	831	1233
ortho5809	30468	31	0.243902	0.499	0.354	0.829	1050	657	1050
ortho5810	50811	30	0.268293	0.464	0.398	0.877	1788	1248	1788
ortho5811	42144	32	0.219512	0.466	0.38	0.856	1353	933	1353
ortho5812	33348	32	0.219512	0.534	0.4	0.838	1077	753	1077
ortho5813	25002	31	0.243902	0.538	0.362	0.814	843	471	843
ortho5814	88104	32	0.219512	0.436	0.286	0.852	2856	2082	2856
ortho5815	42714	32	0.219512	0.482	0.346	0.827	1392	747	1392
ortho5816	12546	32	0.219512	0.427	0.433	0.86	393	387	393
ortho5817	10734	32	0.219512	0.482	0.43	0.841	342	297	342
ortho5818	48510	31	0.243902	0.449	0.516	0.888	1632	1116	1632
ortho5819	19041	30	0.268293	0.491	0.365	0.813	657	522	657
ortho5820	11568	31	0.243902	0.463	0.198	0.793	393	294	393
ortho5821	15324	31	0.243902	0.485	0.455	0.878	501	399	501
ortho5822	164754	29	0.292683	0.424	0.397	0.889	6189	3714	6189
ortho5823	21384	30	0.268293	0.443	0.316	0.8	753	546	753
ortho5824	80967	31	0.243902	0.417	0.363	0.841	2856	1824	2856
ortho5825	35667	31	0.243902	0.45	0.252	0.854	1233	720	1233
ortho5826	17667	32	0.219512	0.453	0.441	0.869	564	327	564
ortho5827	51204	32	0.219512	0.449	0.428	0.891	1713	891	1713
ortho5828	34515	32	0.219512	0.454	0.462	0.869	1113	729	1113
ortho5829	34389	31	0.243902	0.433	0.607	0.914	1146	879	1146
ortho5830	24270	32	0.219512	0.492	0.483	0.882	783	558	783
ortho5831	56241	32	0.219512	0.428	0.366	0.876	1920	1008	1920
ortho5832	12087	31	0.243902	0.451	0.412	0.855	405	306	405
ortho5833	22524	32	0.219512	0.438	0.497	0.906	762	456	762
ortho5834	34953	32	0.219512	0.459	0.36	0.86	1155	636	1155
ortho5835	31353	28	0.317073	0.414	0.474	0.901	1191	783	1191
ortho5836	24018	30	0.268293	0.399	0.143	0.844	861	375	861
ortho5837	70644	32	0.219512	0.435	0.218	0.812	2397	1308	2397
ortho5838	12795	30	0.268293	0.442	0.683	0.929	429	381	429
ortho5839	19287	29	0.292683	0.506	0.649	0.896	675	534	675
ortho5840	26583	30	0.268293	0.45	0.41	0.884	936	405	936
ortho5841	10848	32	0.219512	0.399	0.375	0.877	339	339	339
ortho5842	16968	32	0.219512	0.473	0.476	0.844	546	312	546
ortho5843	33003	32	0.219512	0.43	0.452	0.872	1074	555	1074
ortho5844	116397	31	0.243902	0.442	0.592	0.92	4062	1749	4062
ortho5845	42105	31	0.243902	0.394	0.26	0.835	1479	906	1479
[truncated: 1,327 more rows]
